# Supplementary material for: Identification of novel hypermethylated or hypomethylated CpG sites and genes associated with anthracycline-induced cardiomyopathy
Source: Sci Rep. 2023 Aug 4;13:12683. doi: 10.1038/s41598-023-39357-2 (PMC10403495; doi:10.1038/s41598-023-39357-2)
Supplement: Supplementary file 2 — Supplementary Tables. [file 41598_2023_39357_MOESM2_ESM.xlsx]

## Sheet:  A
Table: DMPs associated with anthracycline related cardiomyopathy (adjusted p-value < 0.05)
CpG Probe	logFC	AveExpr	t	P.Value	adj.P.Val	B	Ave_Sub	CHR	MAPINFO	Strand	Type	Gene	feature	cgi	feat.cgi	UCSC_Islands_Name
cg15417294	0.0858526	0.0858526	4.08562	0.000151714	0.0399764	-1.45311	0.0858526	10	119019957	R	II	SLC18A2	Body	opensea	Body-opensea
cg19815989	0.0780806	0.0780806	4.14585	0.000124592	0.038625	-1.26235	0.0780806	21	45161359	F	II	PDXK	Body	opensea	Body-opensea
cg13848826	0.0705765	0.0705765	4.63052	2.45323e-05	0.0301968	0.320232	0.0705765	10	15476870	R	II		IGR	opensea	IGR-opensea
cg18772399	0.0631425	0.0631425	4.35449	6.24215e-05	0.0349951	-0.591039	0.0631425	8	89478349	F	II		IGR	opensea	IGR-opensea
cg27461310	0.0618156	0.0618156	3.9064	0.000270582	0.0460536	-2.01195	0.0618156	19	41037348	R	II	SPTBN4	5'UTR	shore	5'UTR-shore	chr19:41035100-41035440
cg18637832	0.0608477	0.0608477	3.87474	0.000299335	0.0473511	-2.10924	0.0608477	4	119890132	F	II	SYNPO2	Body	opensea	Body-opensea
cg04297105	0.0606099	0.0606099	4.58971	2.82009e-05	0.0311542	0.183976	0.0606099	2	103235258	R	II	SLC9A2	TSS1500	shore	TSS1500-shore	chr2:103235376-103236554
cg06802630	0.0600623	0.0600623	4.13388	0.000129581	0.0389018	-1.3004	0.0600623	5	322735	F	I	AHRR	Body	island	Body-island	chr5:320788-323010
cg08053904	0.0572906	0.0572906	4.40009	5.35759e-05	0.0342071	-0.442243	0.0572906	16	20085897	F	II	GPR139	TSS1500	shore	TSS1500-shore	chr16:20084707-20085305
cg04369835	0.0558512	0.0558512	3.84793	0.000325971	0.048286	-2.19131	0.0558512	5	322705	F	I	AHRR	Body	island	Body-island	chr5:320788-323010
cg25752677	0.0542515	0.0542515	4.12504	0.000133384	0.0391243	-1.32842	0.0542515	16	56309206	R	II	GNAO1	Body	opensea	Body-opensea
cg25325322	0.0511342	0.0511342	4.87406	1.05893e-05	0.0260678	1.14348	0.0511342	2	85073715	F	II	C2orf89	Body	opensea	Body-opensea
cg24512097	0.0505445	0.0505445	4.16631	0.000116498	0.0384386	-1.19723	0.0505445	4	156298332	R	I	MAP9	TSS1500	shore	TSS1500-shore	chr4:156297601-156298094
cg23058405	0.0500881	0.0500881	4.00831	0.000194994	0.0425138	-1.69581	0.0500881	3	105072537	R	II		IGR	island	IGR-island	chr3:105072529-105072962
cg00840433	0.0500685	0.0500685	4.12421	0.000133747	0.0391664	-1.33105	0.0500685	1	180182658	R	II		IGR	opensea	IGR-opensea
cg22373683	0.0494295	0.0494295	4.68359	2.04523e-05	0.0301968	0.498207	0.0494295	3	197326444	F	II		IGR	opensea	IGR-opensea
cg05984403	0.0490973	0.0490973	3.97216	0.000219111	0.0439311	-1.80843	0.0490973	10	85631050	F	II		IGR	opensea	IGR-opensea
cg11177698	0.0487827	0.0487827	3.90961	0.00026782	0.0459888	-2.00206	0.0487827	5	24622017	F	II	CDH10	5'UTR	opensea	5'UTR-opensea
cg02101355	0.0482074	0.0482074	4.32077	6.98615e-05	0.0357042	-0.700604	0.0482074	11	121970694	R	II	LOC399959	Body	opensea	Body-opensea
cg12346494	0.0475391	0.0475391	4.3271	6.84015e-05	0.0356282	-0.68006	0.0475391	5	110991324	F	II	STARD4-AS1	Body	opensea	Body-opensea
cg06422558	0.0466867	0.0466867	3.88888	0.00028615	0.0467266	-2.06586	0.0466867	1	30464177	F	II		IGR	opensea	IGR-opensea
cg12814571	0.0459928	0.0459928	4.2287	9.48447e-05	0.0373297	-0.99771	0.0459928	6	170589560	F	II		IGR	island	IGR-island	chr6:170589411-170590085
cg16006965	0.0456781	0.0456781	4.18707	0.00010881	0.038155	-1.13102	0.0456781	3	111852325	F	II	GCET2	TSS1500	opensea	TSS1500-opensea
cg07506356	0.0449267	0.0449267	3.8681	0.000305736	0.047596	-2.12962	0.0449267	14	43511620	F	II		IGR	opensea	IGR-opensea
cg19364765	0.0447229	0.0447229	4.50985	3.69967e-05	0.0322379	-0.0811842	0.0447229	8	77366948	F	II	LINC01111	Body	opensea	Body-opensea
cg03289180	0.0446913	0.0446913	3.87105	0.000302876	0.0475257	-2.12057	0.0446913	13	113097259	F	II		IGR	opensea	IGR-opensea
cg19888017	0.0443391	0.0443391	3.86668	0.000307115	0.0476158	-2.13395	0.0443391	6	170589483	F	II		IGR	island	IGR-island	chr6:170589411-170590085
cg22766888	0.0437149	0.0437149	4.0372	0.000177578	0.0414061	-1.60539	0.0437149	11	3188566	R	II		IGR	shore	IGR-shore	chr11:3186131-3186768
cg00005549	0.0431813	0.0431813	4.20215	0.000103535	0.0377186	-1.08281	0.0431813	13	58198537	F	II		IGR	opensea	IGR-opensea
cg11896246	0.0421541	0.0421541	4.01741	0.000189336	0.0422591	-1.66736	0.0421541	5	19988629	F	II	CDH18	TSS1500	opensea	TSS1500-opensea
cg00919305	0.0419624	0.0419624	5.26754	2.65348e-06	0.0216064	2.50554	0.0419624	12	130751482	R	II		IGR	opensea	IGR-opensea
cg05010260	0.0413603	0.0413603	3.95267	0.000233288	0.0445658	-1.86894	0.0413603	7	100820291	R	II	C7orf52	5'UTR	shelf	5'UTR-shelf	chr7:100823307-100823701
cg05613772	0.0412475	0.0412475	4.89101	9.98259e-06	0.0260678	1.2014	0.0412475	9	115775151	R	II	ZNF883	TSS1500	shore	TSS1500-shore	chr9:115774295-115774615
cg09499020	0.0401414	0.0401414	4.16385	0.000117446	0.0384386	-1.20509	0.0401414	1	752495	F	II	FAM87B	TSS1500	opensea	TSS1500-opensea
cg05962382	0.0389769	0.0389769	3.83854	0.000335838	0.0487309	-2.22	0.0389769	2	130345044	R	II		IGR	island	IGR-island	chr2:130345043-130345356
cg10581898	0.0389452	0.0389452	4.58469	2.86877e-05	0.0311542	0.167247	0.0389452	6	113703492	R	II		IGR	opensea	IGR-opensea
cg20971158	0.0386633	0.0386633	3.98945	0.000207235	0.043199	-1.75463	0.0386633	11	35159382	R	II	CD44	TSS1500	shore	TSS1500-shore	chr11:35160375-35161000
cg10590094	0.0384525	0.0384525	4.17953	0.000111545	0.0382462	-1.15509	0.0384525	5	148046114	R	II		IGR	opensea	IGR-opensea
cg00474031	0.0377821	0.0377821	4.83066	1.23119e-05	0.02693	0.995566	0.0377821	8	133494101	F	II	KCNQ3	TSS1500	shore	TSS1500-shore	chr8:133492398-133493586
cg20676559	0.037685	0.037685	4.51493	3.63652e-05	0.0321785	-0.0643793	0.037685	3	71409993	F	II	FOXP1	5'UTR	opensea	5'UTR-opensea
cg06151567	0.0363288	0.0363288	4.83086	1.23033e-05	0.02693	0.99625	0.0363288	1	17765735	R	II	RCC2	5'UTR	island	5'UTR-island	chr1:17764072-17765811
cg20957637	0.0361392	0.0361392	4.47937	4.1017e-05	0.0328773	-0.181845	0.0361392	2	17700119	F	II	RAD51AP2	TSS1500	opensea	TSS1500-opensea
cg22774233	0.0358868	0.0358868	5.4325	1.47337e-06	0.0188616	3.08646	0.0358868	6	46740444	R	II		IGR	opensea	IGR-opensea
cg16005336	0.0354303	0.0354303	4.43329	4.79165e-05	0.0336067	-0.333456	0.0354303	11	11809793	F	II		IGR	opensea	IGR-opensea
cg01301992	0.0352382	0.0352382	4.03339	0.000179788	0.0415208	-1.61734	0.0352382	19	4285049	F	II	SHD	Body	opensea	Body-opensea
cg17615919	0.0350227	0.0350227	4.05898	0.000165453	0.040915	-1.53699	0.0350227	9	136468047	R	II		IGR	opensea	IGR-opensea
cg25841256	0.0347892	0.0347892	5.45702	1.3495e-06	0.0188616	3.17326	0.0347892	4	38858426	F	II	TLR6	1stExon	opensea	1stExon-opensea
cg18480664	0.0341534	0.0341534	4.88819	1.0081e-05	0.0260678	1.19177	0.0341534	3	28370748	F	II	AZI2	Body	opensea	Body-opensea
cg26668221	0.0340918	0.0340918	4.41463	5.10213e-05	0.0339808	-0.394642	0.0340918	5	90349789	F	II	ADGRV1	Body	opensea	Body-opensea
cg05097643	0.0338907	0.0338907	4.24103	9.10523e-05	0.0373297	-0.958086	0.0338907	16	3018470	R	II	PAQR4	TSS1500	island	TSS1500-island	chr16:3016646-3020326
cg19550031	0.0333066	0.0333066	4.82433	1.25848e-05	0.0269487	0.974064	0.0333066	5	44862991	F	II		IGR	opensea	IGR-opensea
cg04172259	0.0331596	0.0331596	3.99277	0.000205029	0.0431346	-1.74429	0.0331596	5	3301086	F	II		IGR	opensea	IGR-opensea
cg00419213	0.0329574	0.0329574	4.38181	5.69638e-05	0.0345956	-0.501964	0.0329574	8	121963695	R	II		IGR	opensea	IGR-opensea
cg23765566	0.0329258	0.0329258	4.40545	5.26196e-05	0.0340667	-0.424697	0.0329258	11	12850304	R	II	TEAD1	Body	opensea	Body-opensea
cg24041594	0.0324537	0.0324537	4.06511	0.000162189	0.0408861	-1.51771	0.0324537	6	100442603	R	II	MCHR2	TSS1500	shore	TSS1500-shore	chr6:100441406-100442152
cg24310431	0.0324477	0.0324477	4.20969	0.00010099	0.0376265	-1.05865	0.0324477	7	112726396	R	II	GPR85	5'UTR	opensea	5'UTR-opensea
cg26562532	0.0324032	0.0324032	3.95563	0.000231085	0.0444169	-1.85978	0.0324032	19	55864365	R	II	COX6B2	3'UTR	island	3'UTR-island	chr19:55864130-55864379
cg15020206	0.0322826	0.0322826	4.19705	0.000105289	0.0378793	-1.09911	0.0322826	5	3142929	F	II		IGR	opensea	IGR-opensea
cg11120154	0.031955	0.031955	3.81756	0.000358904	0.0494386	-2.28389	0.031955	8	101455661	R	II		IGR	opensea	IGR-opensea
cg27222274	0.03174	0.03174	3.85007	0.000323769	0.0482291	-2.18479	0.03174	10	6962378	F	I		IGR	opensea	IGR-opensea
cg16662106	0.0312127	0.0312127	4.26642	8.37048e-05	0.0369664	-0.876354	0.0312127	22	43988678	F	II	EFCAB6	Body	opensea	Body-opensea
cg15416928	0.0310659	0.0310659	4.30429	7.38058e-05	0.0360975	-0.754018	0.0310659	13	71793169	F	II		IGR	opensea	IGR-opensea
cg09005322	0.0307577	0.0307577	4.41768	5.05006e-05	0.0339494	-0.384646	0.0307577	12	25517881	R	II		IGR	opensea	IGR-opensea
cg10293903	0.0306473	0.0306473	3.81902	0.00035725	0.0493524	-2.27945	0.0306473	1	170851193	F	II		IGR	opensea	IGR-opensea
cg22108024	0.0305817	0.0305817	4.33766	6.6034e-05	0.0355131	-0.645789	0.0305817	1	43613150	R	II	FAM183A	TSS1500	shore	TSS1500-shore	chr1:43613488-43613842
cg21491967	0.0303867	0.0303867	4.03708	0.000177647	0.0414061	-1.60576	0.0303867	6	156276515	F	II		IGR	opensea	IGR-opensea
cg08805500	0.0301908	0.0301908	4.3126	7.17912e-05	0.0358484	-0.727106	0.0301908	12	100522155	F	II	UHRF1BP1L	Body	opensea	Body-opensea
cg24360513	0.0300814	0.0300814	4.85294	1.13956e-05	0.0264178	1.07145	0.0300814	1	249120106	F	I	SH3BP5L	5'UTR	shore	5'UTR-shore	chr1:249120450-249120731
cg00310139	0.0298279	0.0298279	4.31113	7.21424e-05	0.0358484	-0.731851	0.0298279	6	168225685	F	II	C6orf124	Body	shore	Body-shore	chr6:168226063-168228559
cg26067625	0.0297541	0.0297541	4.05952	0.000165164	0.0409146	-1.5353	0.0297541	8	82424789	F	II		IGR	opensea	IGR-opensea
cg12580752	0.0297123	0.0297123	4.43154	4.81992e-05	0.033708	-0.33919	0.0297123	3	44038869	R	II		IGR	island	IGR-island	chr3:44036407-44041104
cg01457699	0.0295778	0.0295778	3.83806	0.000336348	0.0487309	-2.22146	0.0295778	8	100511131	R	II	VPS13B	Body	opensea	Body-opensea
cg21252894	0.02944	0.02944	3.86938	0.000304493	0.047536	-2.1257	0.02944	18	56161822	F	II	ALPK2	Body	opensea	Body-opensea
cg18131456	0.0293604	0.0293604	4.17416	0.000113533	0.0383771	-1.17223	0.0293604	2	218181687	F	II	DIRC3	Body	opensea	Body-opensea
cg25369512	0.0290972	0.0290972	4.00451	0.000197401	0.0426592	-1.70767	0.0290972	13	95269875	F	II	GPR180	Body	opensea	Body-opensea
cg24785473	0.0290672	0.0290672	3.94553	0.000238706	0.0446451	-1.89109	0.0290672	3	35681883	R	II		IGR	shore	IGR-shore	chr3:35680509-35681628
cg08090621	0.0286902	0.0286902	4.8924	9.93455e-06	0.0260678	1.20614	0.0286902	1	40162374	R	II		IGR	shelf	IGR-shelf	chr1:40156930-40158514
cg08765940	0.0286816	0.0286816	4.1004	0.000144572	0.0395928	-1.40643	0.0286816	11	133789708	F	II	IGSF9B	Body	island	Body-island	chr11:133787971-133791268
cg11445695	0.0284762	0.0284762	3.97757	0.000215326	0.043744	-1.79161	0.0284762	3	54903982	R	II	CACNA2D3	Body	opensea	Body-opensea
cg16805010	0.0281387	0.0281387	4.66096	2.21039e-05	0.0301968	0.422204	0.0281387	10	17242764	F	II	TRDMT1	Body	shore	Body-shore	chr10:17243304-17243787
cg20419181	0.0279464	0.0279464	3.99039	0.00020661	0.0431912	-1.75171	0.0279464	4	38063874	R	II	TBC1D1	Body	opensea	Body-opensea
cg25823332	0.0278431	0.0278431	4.44672	4.57962e-05	0.0333607	-0.289333	0.0278431	16	66638035	R	II	CMTM3	TSS1500	shore	TSS1500-shore	chr16:66638254-66639561
cg14005996	0.0278273	0.0278273	4.33265	6.71479e-05	0.0355131	-0.662065	0.0278273	21	47115121	R	II		IGR	opensea	IGR-opensea
cg24674337	0.0275982	0.0275982	4.24371	9.02479e-05	0.0373297	-0.949468	0.0275982	2	224266648	F	II		IGR	opensea	IGR-opensea
cg25370448	0.0274759	0.0274759	4.06424	0.00016265	0.040897	-1.52046	0.0274759	19	58460245	R	II	ZNF256	TSS1500	shore	TSS1500-shore	chr19:58458686-58459219
cg17464939	0.0273566	0.0273566	3.84345	0.000330643	0.0484624	-2.205	0.0273566	5	153429449	F	II	MFAP3	Body	opensea	Body-opensea
cg01525992	0.0273221	0.0273221	3.96223	0.000226228	0.0441974	-1.83928	0.0273221	1	187282471	F	II	LINC01036	Body	opensea	Body-opensea
cg06427534	0.0272244	0.0272244	4.26324	8.45933e-05	0.037007	-0.886613	0.0272244	15	77517486	F	II	LINC00597	Body	opensea	Body-opensea
cg10859114	0.0271963	0.0271963	3.92164	0.000257705	0.0455858	-1.96495	0.0271963	14	99732195	R	II	BCL11B	Body	shelf	Body-shelf	chr14:99736040-99737584
cg00608965	0.0271962	0.0271962	4.3007	7.46919e-05	0.036254	-0.765622	0.0271962	12	91572191	F	II	DCN	1stExon	opensea	1stExon-opensea
cg22106979	0.027102	0.027102	4.07069	0.000159272	0.0406933	-1.50016	0.027102	18	76419430	F	II		IGR	opensea	IGR-opensea
cg02640525	0.0268761	0.0268761	3.83812	0.000336282	0.0487309	-2.22127	0.0268761	8	31523272	F	II	NRG1	Body	opensea	Body-opensea
cg10786033	0.0268679	0.0268679	4.48757	3.98956e-05	0.032661	-0.1548	0.0268679	19	16847447	R	II	NWD1	ExonBnd	opensea	ExonBnd-opensea
cg03292921	0.0268317	0.0268317	4.50545	3.7552e-05	0.0322568	-0.0957244	0.0268317	4	575111	F	II		IGR	shelf	IGR-shelf	chr4:570950-571768
cg12034498	0.0265907	0.0265907	4.92312	8.92568e-06	0.0257508	1.3113	0.0265907	12	79801546	F	II	SYT1	Body	opensea	Body-opensea
cg23278033	0.0264543	0.0264543	4.10735	0.000141327	0.0394389	-1.38445	0.0264543	11	18639697	F	II	SPTY2D1	Body	opensea	Body-opensea
cg09366336	0.0263818	0.0263818	5.08551	5.05202e-06	0.0233006	1.87098	0.0263818	7	21293933	F	II		IGR	opensea	IGR-opensea
cg24066916	0.0263632	0.0263632	4.48683	3.99948e-05	0.0326612	-0.157224	0.0263632	10	13598671	F	II		IGR	opensea	IGR-opensea
cg11776334	0.0260191	0.0260191	3.85884	0.000314872	0.0478854	-2.15796	0.0260191	10	96046836	F	II	PLCE1-AS1	TSS200	opensea	TSS200-opensea
cg07452829	0.0259712	0.0259712	3.86903	0.000304832	0.0475572	-2.12677	0.0259712	2	203879064	F	II	NBEAL1	TSS1500	shore	TSS1500-shore	chr2:203879249-203879891
cg21741806	0.0259538	0.0259538	3.97482	0.000217244	0.043894	-1.80017	0.0259538	13	89719325	R	II		IGR	opensea	IGR-opensea
cg06406740	0.0258933	0.0258933	4.04669	0.000172193	0.0412059	-1.57561	0.0258933	11	5365752	R	II	OR51B5	Body	opensea	Body-opensea
cg19148032	0.0258841	0.0258841	4.2647	8.41834e-05	0.0369664	-0.881894	0.0258841	16	68320536	R	II	SLC7A6	Body	opensea	Body-opensea
cg17252693	0.0258831	0.0258831	4.87861	1.04228e-05	0.0260678	1.15903	0.0258831	7	46403535	F	II		IGR	opensea	IGR-opensea
cg11182225	0.0258286	0.0258286	4.22884	9.4799e-05	0.0373297	-0.997243	0.0258286	7	97360615	F	II	TAC1	TSS1500	shore	TSS1500-shore	chr7:97361132-97363018
cg01593378	0.0258175	0.0258175	4.02399	0.000185347	0.0418903	-1.64678	0.0258175	9	88135871	R	II		IGR	shore	IGR-shore	chr9:88137609-88137985
cg14867024	0.0256144	0.0256144	4.29636	7.57799e-05	0.0362906	-0.779682	0.0256144	4	74300331	F	II		IGR	opensea	IGR-opensea
cg18887429	0.0255152	0.0255152	4.27677	8.08791e-05	0.0366195	-0.842984	0.0255152	17	29641165	F	II	EVI2B	TSS200	opensea	TSS200-opensea
cg24729690	0.025415	0.025415	4.12051	0.000135378	0.039235	-1.34279	0.025415	5	175300217	F	II	CPLX2	5'UTR	shore	5'UTR-shore	chr5:175298515-175300066
cg27300220	0.0254113	0.0254113	4.80355	1.35244e-05	0.0272053	0.903438	0.0254113	17	39008881	R	II		IGR	opensea	IGR-opensea
cg24255826	0.0253173	0.0253173	4.20737	0.000101767	0.0376496	-1.06609	0.0253173	8	142020500	F	II		IGR	opensea	IGR-opensea
cg00222175	0.0252721	0.0252721	4.22484	9.60614e-05	0.0373443	-1.01009	0.0252721	22	34049875	F	II	LARGE	Body	shelf	Body-shelf	chr22:34046354-34046597
cg03808421	0.0251652	0.0251652	4.53515	3.39535e-05	0.0318543	0.00261623	0.0251652	1	170842070	F	II		IGR	opensea	IGR-opensea
cg26912251	0.0251418	0.0251418	3.8075	0.000370502	0.0499451	-2.31447	0.0251418	6	168970824	R	II	SMOC2	Body	shore	Body-shore	chr6:168972516-168974109
cg05932762	0.025001	0.025001	4.44309	4.63594e-05	0.0333607	-0.30125	0.025001	18	22933053	R	II	ZNF521	TSS1500	shelf	TSS1500-shelf	chr18:22930018-22930904
cg07691330	0.0249406	0.0249406	4.17994	0.000111395	0.0382462	-1.15379	0.0249406	1	241683593	R	II	FH	TSS1500	shore	TSS1500-shore	chr1:241682473-241683112
cg13370572	0.0249399	0.0249399	4.38062	5.71925e-05	0.0345956	-0.505865	0.0249399	18	60595780	F	II	PHLPP1	Body	opensea	Body-opensea
cg18734657	0.0247247	0.0247247	4.00929	0.000194373	0.0424688	-1.69273	0.0247247	7	139420591	F	II	HIPK2	Body	opensea	Body-opensea
cg07069878	0.0246738	0.0246738	4.46645	4.2847e-05	0.0329989	-0.224422	0.0246738	3	136378338	R	II	STAG1	5'UTR	opensea	5'UTR-opensea
cg26276690	0.0245732	0.0245732	3.89367	0.000281811	0.0464855	-2.05114	0.0245732	19	33721276	R	II		IGR	shelf	IGR-shelf	chr19:33717512-33717930
cg00237589	0.0244885	0.0244885	4.94643	8.22835e-06	0.0247732	1.39122	0.0244885	12	32833447	R	II	DNM1L	5'UTR	shore	5'UTR-shore	chr12:32832130-32832978
cg05824976	0.0244675	0.0244675	4.32732	6.83527e-05	0.0356282	-0.679366	0.0244675	2	203737195	F	II	ICA1L	TSS1500	shore	TSS1500-shore	chr2:203735925-203736883
cg26322604	0.024303	0.024303	5.18361	3.5733e-06	0.0224281	2.21208	0.024303	1	77685771	R	II	PIGK	TSS1500	shore	TSS1500-shore	chr1:77684996-77685252
cg11143292	0.0242817	0.0242817	4.17306	0.000113944	0.0383771	-1.17574	0.0242817	17	7546051	R	II		IGR	opensea	IGR-opensea
cg11121623	0.0239999	0.0239999	3.86084	0.000312873	0.0478771	-2.15184	0.0239999	14	56586572	R	II	PELI2	Body	shore	Body-shore	chr14:56585042-56586234
cg07009792	0.0239814	0.0239814	4.02347	0.000185659	0.0419353	-1.64841	0.0239814	17	42634632	R	I	FZD2	TSS200	shore	TSS200-shore	chr17:42634829-42636851
cg01062865	0.023746	0.023746	4.53898	3.35147e-05	0.0318543	0.0153195	0.023746	1	78470112	R	II	DNAJB4	TSS1500	opensea	TSS1500-opensea
cg16720973	0.0236967	0.0236967	4.34361	6.47325e-05	0.0354872	-0.626419	0.0236967	6	169655308	R	II	THBS2	TSS1500	opensea	TSS1500-opensea
cg14551084	0.0235997	0.0235997	4.08095	0.00015404	0.0401222	-1.46783	0.0235997	4	122113732	R	II	TNIP3	Body	opensea	Body-opensea
cg03912169	0.023548	0.023548	4.6677	2.15986e-05	0.0301968	0.444835	0.023548	15	71524060	R	II	THSD4	Body	opensea	Body-opensea
cg11890268	0.0234745	0.0234745	4.34817	6.37545e-05	0.0352117	-0.611603	0.0234745	4	12731473	R	II		IGR	opensea	IGR-opensea
cg02624725	0.023424	0.023424	4.58529	2.86291e-05	0.0311542	0.169248	0.023424	13	24845628	R	II	SPATA13	5'UTR	opensea	5'UTR-opensea
cg13916402	0.0233372	0.0233372	4.04541	0.000172912	0.0412501	-1.57964	0.0233372	6	54380087	R	II		IGR	opensea	IGR-opensea
cg25134306	0.023205	0.023205	4.66491	2.18062e-05	0.0301968	0.435475	0.023205	5	138945277	R	II	UBE2D2	5'UTR	shelf	5'UTR-shelf	chr5:138940584-138941792
cg04498907	0.023105	0.023105	4.67277	2.12266e-05	0.0301968	0.461837	0.023105	1	160771292	R	II	LY9	Body	shore	Body-shore	chr1:160771683-160771953
cg23128698	0.0229534	0.0229534	4.31312	7.16652e-05	0.0358484	-0.725397	0.0229534	1	42364335	F	II	HIVEP3	5'UTR	opensea	5'UTR-opensea
cg26103207	0.0229486	0.0229486	3.83951	0.000334801	0.0487259	-2.21703	0.0229486	20	48301947	F	II	B4GALT5	Body	opensea	Body-opensea
cg05197632	0.0229189	0.0229189	3.86293	0.000310802	0.0478369	-2.14544	0.0229189	10	120591980	F	II		IGR	opensea	IGR-opensea
cg22425359	0.0229015	0.0229015	4.37488	5.83025e-05	0.0346528	-0.524582	0.0229015	5	2415878	R	I		IGR	opensea	IGR-opensea
cg25479742	0.0227511	0.0227511	3.88507	0.000289643	0.0469409	-2.07754	0.0227511	4	159093752	F	I	FAM198B	5'UTR	opensea	5'UTR-opensea
cg18767612	0.0226169	0.0226169	3.86332	0.000310419	0.0478171	-2.14425	0.0226169	9	82790394	F	II		IGR	opensea	IGR-opensea
cg10062617	0.0224323	0.0224323	4.27982	8.00643e-05	0.0365555	-0.833144	0.0224323	11	2422632	R	I	TSSC4	TSS1500	shore	TSS1500-shore	chr11:2421040-2422474
cg08525713	0.0221345	0.0221345	4.16086	0.000118607	0.0384386	-1.21462	0.0221345	5	13994787	F	II		IGR	opensea	IGR-opensea
cg26373662	0.0220801	0.0220801	3.82775	0.000347518	0.0491755	-2.25289	0.0220801	5	169740386	F	II		IGR	opensea	IGR-opensea
cg16456423	0.0220551	0.0220551	3.91364	0.000264389	0.0459224	-1.98964	0.0220551	5	92911154	F	II	FLJ42709	Body	shelf	Body-shelf	chr5:92914770-92917337
cg01083652	0.021916	0.021916	4.50525	3.75771e-05	0.0322568	-0.0963773	0.021916	15	71629208	R	II	THSD4	Body	opensea	Body-opensea
cg09755142	0.0219138	0.0219138	3.92009	0.000258983	0.0455858	-1.96972	0.0219138	3	114018493	R	II	TIGIT	Body	opensea	Body-opensea
cg06148974	0.0218613	0.0218613	4.21327	9.9805e-05	0.0376265	-1.0472	0.0218613	4	1864183	R	II		IGR	island	IGR-island	chr4:1864182-1864417
cg14171418	0.0218491	0.0218491	4.66443	2.18425e-05	0.0301968	0.433848	0.0218491	14	83272320	R	II		IGR	opensea	IGR-opensea
cg20820873	0.0215708	0.0215708	3.97986	0.000213743	0.0436103	-1.78448	0.0215708	12	72174220	R	II	RAB21	Body	opensea	Body-opensea
cg01444808	0.0214715	0.0214715	4.04596	0.000172601	0.0412501	-1.5779	0.0214715	5	132113860	R	II	2021-09-08	TSS1500	shore	TSS1500-shore	chr5:132112448-132113621
cg05390480	0.0212224	0.0212224	4.20239	0.000103453	0.0377186	-1.08203	0.0212224	1	199059142	R	II		IGR	opensea	IGR-opensea
cg24907862	0.0211702	0.0211702	4.04002	0.000175963	0.0414045	-1.59655	0.0211702	12	26112480	R	I	RASSF8-AS1	TSS200	opensea	TSS200-opensea
cg18134036	0.0211249	0.0211249	4.63568	2.4103e-05	0.0301968	0.337499	0.0211249	7	45931560	R	II	IGFBP1	Body	shelf	Body-shelf	chr7:45928002-45928585
cg06627354	0.0210953	0.0210953	3.99082	0.000206322	0.0431912	-1.75036	0.0210953	2	234891753	R	II	TRPM8	Body	opensea	Body-opensea
cg26965639	0.0210882	0.0210882	4.03239	0.00018037	0.0415221	-1.62047	0.0210882	7	142606734	F	II	TRPV5	Body	opensea	Body-opensea
cg06125049	0.0210549	0.0210549	4.8016	1.36161e-05	0.0272053	0.896809	0.0210549	7	50658806	F	II	GRB10	3'UTR	opensea	3'UTR-opensea
cg06838151	0.0210365	0.0210365	4.26541	8.39849e-05	0.0369664	-0.879601	0.0210365	1	111485674	F	II		IGR	opensea	IGR-opensea
cg06588782	0.0210342	0.0210342	4.85384	1.13601e-05	0.0264178	1.07452	0.0210342	2	2337093	R	II		IGR	opensea	IGR-opensea
cg17557533	0.02093	0.02093	4.12145	0.000134962	0.0392134	-1.33981	0.02093	4	38858623	R	II	TLR6	TSS200	opensea	TSS200-opensea
cg17348791	0.020882	0.020882	4.44797	4.56037e-05	0.0332766	-0.285227	0.020882	13	39358839	F	II	FREM2	Body	opensea	Body-opensea
cg19786503	0.0208569	0.0208569	3.8948	0.000280791	0.0464517	-2.04764	0.0208569	18	53255978	R	II	TCF4	5'UTR	shore	5'UTR-shore	chr18:53257018-53257309
cg19295092	0.0208319	0.0208319	3.82731	0.000348002	0.0491817	-2.25423	0.0208319	1	8091735	F	II		IGR	opensea	IGR-opensea
cg12683863	0.02078	0.02078	4.22119	9.72289e-05	0.0373443	-1.02181	0.02078	5	154496879	R	II		IGR	opensea	IGR-opensea
cg05885132	0.0206403	0.0206403	4.03049	0.000181484	0.041627	-1.62642	0.0206403	13	41557157	F	II	ELF1	TSS1500	opensea	TSS1500-opensea
cg19293122	0.0205162	0.0205162	4.52556	3.50768e-05	0.0319547	-0.0291636	0.0205162	14	29077895	F	II		IGR	opensea	IGR-opensea
cg25017952	0.0204911	0.0204911	3.83592	0.000338639	0.0487858	-2.22799	0.0204911	10	131845016	R	II		IGR	shore	IGR-shore	chr10:131843516-131844219
cg21530945	0.0204641	0.0204641	4.16904	0.00011546	0.0384386	-1.18855	0.0204641	21	44498010	F	II		IGR	shore	IGR-shore	chr21:44494624-44496989
cg02884280	0.0203805	0.0203805	3.82164	0.000354304	0.0492774	-2.27149	0.0203805	17	41466285	R	I	LOC100130581	TSS200	opensea	TSS200-opensea
cg22090003	0.0203531	0.0203531	4.35488	6.23395e-05	0.0349951	-0.589759	0.0203531	3	81248104	F	II		IGR	opensea	IGR-opensea
cg15077343	0.0203338	0.0203338	4.32647	6.85455e-05	0.0356282	-0.682106	0.0203338	3	99536406	F	II	MIR548G	Body	shore	Body-shore	chr3:99536613-99537023
cg25149202	0.0202895	0.0202895	4.26868	8.30806e-05	0.0368741	-0.869082	0.0202895	8	13392139	F	II		IGR	opensea	IGR-opensea
cg22788368	0.0202256	0.0202256	3.84883	0.000325049	0.048257	-2.18858	0.0202256	2	105941799	R	II	TGFBRAP1	5'UTR	opensea	5'UTR-opensea
cg26131286	0.0201811	0.0201811	4.42228	4.97252e-05	0.0339102	-0.369568	0.0201811	6	29521783	F	I		IGR	island	IGR-island	chr6:29521110-29521833
cg11546924	0.0201039	0.0201039	3.83087	0.000344102	0.0489744	-2.24339	0.0201039	22	26380011	F	II	MYO18B	Body	opensea	Body-opensea
cg20241156	0.0200749	0.0200749	3.8792	0.000295117	0.0471234	-2.09558	0.0200749	9	72338498	F	II	PTAR1	Body	opensea	Body-opensea
cg05119641	0.0200693	0.0200693	3.82799	0.000347251	0.0491564	-2.25215	0.0200693	2	183387476	F	II	PDE1A	5'UTR	opensea	5'UTR-opensea
cg14029994	0.0200398	0.0200398	4.3637	6.05261e-05	0.0349097	-0.561023	0.0200398	6	158589857	R	I	SERAC1	TSS1500	shore	TSS1500-shore	chr6:158588887-158589449
cg07892940	0.0200207	0.0200207	3.87578	0.000298348	0.0473511	-2.10607	0.0200207	7	22763085	F	II		IGR	opensea	IGR-opensea
cg11731173	0.0199716	0.0199716	4.03024	0.000181632	0.0416302	-1.62721	0.0199716	10	11219043	F	II	CELF2	Body	opensea	Body-opensea
cg15683555	0.0199487	0.0199487	4.05192	0.000169295	0.0411237	-1.5592	0.0199487	1	57381808	R	II	C8A	Body	opensea	Body-opensea
cg22751848	0.0199169	0.0199169	3.87524	0.00029886	0.0473511	-2.10771	0.0199169	7	158858057	F	I	VIPR2	Body	shore	Body-shore	chr7:158856817-158857209
cg12129796	0.019821	0.019821	3.92923	0.000251518	0.04534	-1.94152	0.019821	8	79753073	F	I		IGR	opensea	IGR-opensea
cg11511680	0.0198132	0.0198132	4.05763	0.000166184	0.0409685	-1.54126	0.0198132	21	34775039	F	I	IFNGR2	TSS200	shore	TSS200-shore	chr21:34775437-34776493
cg13697387	0.019701	0.019701	3.88365	0.000290956	0.0469908	-2.0819	0.019701	1	152670843	R	II	LCE2A	1stExon	opensea	1stExon-opensea
cg12267150	0.0195516	0.0195516	4.06062	0.000164574	0.040897	-1.53184	0.0195516	10	127770881	F	II	ADAM12	Body	opensea	Body-opensea
cg19875202	0.0195309	0.0195309	4.10189	0.000143868	0.0395561	-1.4017	0.0195309	6	111579894	F	II	KIAA1919	TSS1500	shore	TSS1500-shore	chr6:111580363-111580887
cg23840219	0.0194958	0.0194958	4.0648	0.000162352	0.0408861	-1.51869	0.0194958	6	109381072	R	I	SESN1	Body	opensea	Body-opensea
cg10051200	0.0194613	0.0194613	4.21708	9.85559e-05	0.0375098	-1.03497	0.0194613	5	173345066	R	II	CPEB4	Body	opensea	Body-opensea
cg17282787	0.0193027	0.0193027	3.84982	0.000324021	0.0482326	-2.18553	0.0193027	16	3245022	R	II		IGR	shore	IGR-shore	chr16:3243303-3243583
cg00644726	0.019237	0.019237	3.83653	0.000337983	0.0487622	-2.22613	0.019237	2	166150292	R	II	SCN2A	5'UTR	opensea	5'UTR-opensea
cg09379151	0.0191648	0.0191648	4.45785	4.41085e-05	0.0329989	-0.252721	0.0191648	13	99911257	R	II	GPR18	TSS1500	opensea	TSS1500-opensea
cg19305432	0.0191626	0.0191626	4.17196	0.000114355	0.0384102	-1.17923	0.0191626	1	152319795	R	II	FLG-AS1	Body	opensea	Body-opensea
cg04608855	0.0187717	0.0187717	3.89433	0.000281218	0.0464686	-2.04911	0.0187717	19	58913158	F	I		IGR	shore	IGR-shore	chr19:58912260-58913134
cg21153898	0.0186453	0.0186453	3.88249	0.00029204	0.0470288	-2.08548	0.0186453	6	29521788	F	I		IGR	island	IGR-island	chr6:29521110-29521833
cg13573744	0.0186448	0.0186448	3.8707	0.000303219	0.047536	-2.12166	0.0186448	15	70751666	R	II		IGR	opensea	IGR-opensea
cg24144175	0.0184757	0.0184757	3.86861	0.000305233	0.0475837	-2.12804	0.0184757	6	30582908	F	II	PPP1R10	5'UTR	shore	5'UTR-shore	chr6:30584885-30585677
cg26806357	0.0184585	0.0184585	3.93877	0.00024394	0.0449885	-1.91202	0.0184585	5	117377831	R	II	LOC102467224	Body	opensea	Body-opensea
cg05745134	0.018316	0.018316	4.07775	0.000155654	0.0402385	-1.47792	0.018316	8	145502054	F	II	BOP1	Body	island	Body-island	chr8:145501984-145502298
cg17668728	0.0182132	0.0182132	4.34887	6.36057e-05	0.0352117	-0.60933	0.0182132	7	92747455	R	II	SAMD9	TSS200	opensea	TSS200-opensea
cg11637759	0.0181871	0.0181871	3.83568	0.000338887	0.0488026	-2.2287	0.0181871	8	73734001	F	II	KCNB2	Body	opensea	Body-opensea
cg15914951	0.0181404	0.0181404	4.52758	3.48371e-05	0.0318932	-0.0224688	0.0181404	18	3280999	F	II		IGR	opensea	IGR-opensea
cg03082812	0.0179199	0.0179199	4.23541	9.27631e-05	0.0373297	-0.976162	0.0179199	9	5621481	F	II		IGR	opensea	IGR-opensea
cg16704476	0.0177262	0.0177262	4.60241	2.70047e-05	0.0310569	0.226342	0.0177262	12	107350911	R	II	C12orf23	5'UTR	shore	5'UTR-shore	chr12:107349152-107350089
cg13752864	0.0176681	0.0176681	4.79137	1.41065e-05	0.0277435	0.862118	0.0176681	8	49825415	F	II		IGR	shore	IGR-shore	chr8:49823343-49823563
cg16523643	0.0176048	0.0176048	3.98476	0.000210394	0.043321	-1.76924	0.0176048	15	37395171	R	I		IGR	shore	IGR-shore	chr15:37393666-37394248
cg26945226	0.0174444	0.0174444	4.11906	0.000136018	0.039235	-1.34737	0.0174444	4	174931462	F	II		IGR	opensea	IGR-opensea
cg05207558	0.0173197	0.0173197	4.1267	0.000132662	0.0390879	-1.32316	0.0173197	10	12430859	R	II	CAMK1D	Body	opensea	Body-opensea
cg18371479	0.0173065	0.0173065	3.85432	0.000319424	0.0479386	-2.17178	0.0173065	16	73599318	F	II		IGR	opensea	IGR-opensea
cg02248749	0.0172773	0.0172773	4.35854	6.1581e-05	0.0349862	-0.577844	0.0172773	6	32041191	R	II	TNXB	Body	opensea	Body-opensea
cg07884414	0.0171956	0.0171956	3.93772	0.000244761	0.0450314	-1.91525	0.0171956	21	36773381	F	II	LOC100506403	Body	opensea	Body-opensea
cg14097374	0.0171799	0.0171799	4.18924	0.000108034	0.0381017	-1.12407	0.0171799	2	181942109	R	II		IGR	opensea	IGR-opensea
cg01825137	0.0170849	0.0170849	3.82308	0.000352687	0.0492746	-2.26709	0.0170849	3	104574746	R	II		IGR	opensea	IGR-opensea
cg24388941	0.0169915	0.0169915	3.84218	0.000331981	0.0485425	-2.20889	0.0169915	12	77718302	F	II		IGR	shore	IGR-shore	chr12:77718453-77719440
cg21856086	0.0168977	0.0168977	4.45712	4.42168e-05	0.033046	-0.255113	0.0168977	6	33377471	R	II	PHF1	TSS1500	shore	TSS1500-shore	chr6:33377929-33379167
cg21881580	0.0168746	0.0168746	4.00391	0.000197786	0.0426953	-1.70955	0.0168746	13	74602286	R	II	KLF12	5'UTR	opensea	5'UTR-opensea
cg18558257	0.0167718	0.0167718	3.95021	0.000235144	0.0446067	-1.87659	0.0167718	13	84518236	F	II		IGR	opensea	IGR-opensea
cg04277449	0.016714	0.016714	3.87642	0.000297738	0.0473107	-2.10409	0.016714	5	158634909	F	II	RNF145	5'UTR	shore	5'UTR-shore	chr5:158636218-158636949
cg11301250	0.0166869	0.0166869	4.32274	6.94042e-05	0.0356282	-0.694215	0.0166869	3	157217556	F	II	VEPH1	TSS200	opensea	TSS200-opensea
cg02852407	0.0165867	0.0165867	4.29537	7.60297e-05	0.0362992	-0.782883	0.0165867	1	208085455	R	II	CD34	TSS1500	shore	TSS1500-shore	chr1:208084098-208084513
cg11967145	0.0163804	0.0163804	3.83902	0.000335326	0.0487309	-2.21853	0.0163804	14	23706743	R	II	RNF212B	TSS1500	opensea	TSS1500-opensea
cg07616452	0.0163029	0.0163029	4.13734	0.000128121	0.0388974	-1.28941	0.0163029	4	75000155	F	II		IGR	opensea	IGR-opensea
cg13816552	0.0162458	0.0162458	3.84547	0.000328528	0.0483924	-2.19883	0.0162458	7	157502370	F	II	PTPRN2	Body	shore	Body-shore	chr7:157503469-157504144
cg05889768	0.0162163	0.0162163	3.86832	0.000305515	0.047596	-2.12892	0.0162163	10	13143286	R	II	OPTN	5'UTR	shore	5'UTR-shore	chr10:13141778-13142493
cg03435036	0.0162044	0.0162044	3.82601	0.000349432	0.0492581	-2.25817	0.0162044	13	49154566	F	II	LINC00462	Body	opensea	Body-opensea
cg13099445	0.0161281	0.0161281	4.02166	0.000186748	0.0420242	-1.65406	0.0161281	16	58529666	R	II	NDRG4	Body	opensea	Body-opensea
cg06542869	0.0160278	0.0160278	4.22566	9.58024e-05	0.0373443	-1.00746	0.0160278	11	102028101	F	II	YAP1	Body	opensea	Body-opensea
cg16517579	0.0157295	0.0157295	3.96691	0.000222849	0.0440918	-1.82476	0.0157295	16	67598143	R	II	CTCF	5'UTR	shore	5'UTR-shore	chr16:67595868-67597554
cg09777657	0.0156773	0.0156773	3.87348	0.000300543	0.0474006	-2.11313	0.0156773	17	17653353	R	II	RAI1	5'UTR	opensea	5'UTR-opensea
cg03771513	0.0156636	0.0156636	4.40821	5.21343e-05	0.0339808	-0.415669	0.0156636	10	129359860	F	II		IGR	opensea	IGR-opensea
cg19782124	0.0156307	0.0156307	3.87396	0.000300081	0.0473743	-2.11164	0.0156307	6	53885358	F	II	MLIP	Body	opensea	Body-opensea
cg13750061	0.0154666	0.0154666	4.00354	0.000198023	0.0426966	-1.7107	0.0154666	11	118214845	F	II	CD3G	TSS1500	opensea	TSS1500-opensea
cg12173702	0.0153804	0.0153804	4.14847	0.00012353	0.0386247	-1.25405	0.0153804	6	53482466	R	II		IGR	opensea	IGR-opensea
cg04881058	0.0153346	0.0153346	3.82049	0.000355592	0.0493037	-2.27498	0.0153346	2	42068885	F	II		IGR	shore	IGR-shore	chr2:42068363-42068594
cg04117404	0.0153097	0.0153097	3.94182	0.000241562	0.044907	-1.90256	0.0153097	5	140819300	R	II	PCDHGA4	Body	shore	Body-shore	chr5:140821228-140821688
cg26577002	0.0152326	0.0152326	4.98077	7.29714e-06	0.0245773	1.50927	0.0152326	5	82372813	F	II	XRCC4	TSS1500	shore	TSS1500-shore	chr5:82373102-82373347
cg14932133	0.0151968	0.0151968	4.19479	0.000106079	0.0379324	-1.10636	0.0151968	2	121739247	F	II	GLI2	Body	shelf	Body-shelf	chr2:121742106-121742396
cg21935198	0.0151761	0.0151761	3.87387	0.000300167	0.0473743	-2.11192	0.0151761	3	131853582	F	II		IGR	opensea	IGR-opensea
cg13952861	0.0149374	0.0149374	3.87526	0.000298845	0.0473511	-2.10767	0.0149374	12	27090214	F	II	ASUN	5'UTR	shore	5'UTR-shore	chr12:27091158-27091857
cg12849978	0.0149303	0.0149303	4.00533	0.000196881	0.0426272	-1.70512	0.0149303	11	93734156	F	II		IGR	opensea	IGR-opensea
cg27360397	0.0148429	0.0148429	4.11552	0.000137605	0.0393392	-1.3586	0.0148429	6	98502382	R	II		IGR	opensea	IGR-opensea
cg26892353	0.0147436	0.0147436	4.21272	9.99846e-05	0.0376265	-1.04894	0.0147436	3	181047156	F	II	SOX2-OT	Body	opensea	Body-opensea
cg14014369	0.0146721	0.0146721	3.8895	0.000285581	0.0467155	-2.06394	0.0146721	3	48932687	R	I	SLC25A20	Body	shelf	Body-shelf	chr3:48936041-48936457
cg02549249	0.0146492	0.0146492	4.09039	0.000149372	0.039887	-1.43805	0.0146492	8	25077789	R	II	DOCK5	Body	opensea	Body-opensea
cg00499837	0.0145932	0.0145932	3.87439	0.000299675	0.0473743	-2.11034	0.0145932	11	119542542	F	II	PVRL1	Body	opensea	Body-opensea
cg06354527	0.0145865	0.0145865	3.87477	0.000299315	0.0473511	-2.10918	0.0145865	6	168122755	F	II		IGR	shore	IGR-shore	chr6:168120634-168120892
cg02262835	0.0145674	0.0145674	3.83999	0.000334291	0.0486994	-2.21556	0.0145674	1	226251515	R	II	H3F3A	5'UTR	shore	5'UTR-shore	chr1:226249457-226251457
cg06042126	0.0144949	0.0144949	4.57204	2.99505e-05	0.0314448	0.125151	0.0144949	6	168225381	R	II	MLLT4-AS1	Body	shore	Body-shore	chr6:168226063-168228559
cg24831541	0.0144074	0.0144074	4.00915	0.000194463	0.0424688	-1.69318	0.0144074	17	4613045	F	II	ARRB2	TSS1500	shore	TSS1500-shore	chr17:4613400-4614423
cg23804099	0.0143056	0.0143056	3.89026	0.000284896	0.0467155	-2.06162	0.0143056	1	79506422	R	II		IGR	opensea	IGR-opensea
cg05740439	0.0142715	0.0142715	4.50944	3.7048e-05	0.0322379	-0.0825352	0.0142715	4	76944657	R	II	CXCL10	1stExon	opensea	1stExon-opensea
cg23980159	0.0142424	0.0142424	4.23847	9.18291e-05	0.0373297	-0.966336	0.0142424	2	140123014	R	II		IGR	opensea	IGR-opensea
cg05583200	0.0141822	0.0141822	3.90023	0.000275966	0.0462631	-2.03094	0.0141822	6	76109279	F	II	FILIP1	Body	opensea	Body-opensea
cg07893836	0.0141208	0.0141208	4.11499	0.000137844	0.0393418	-1.36028	0.0141208	2	104486874	R	II		IGR	opensea	IGR-opensea
cg15789250	0.0140101	0.0140101	3.97725	0.000215555	0.043763	-1.79263	0.0140101	3	38207809	R	I	OXSR1	Body	shore	Body-shore	chr3:38206498-38207642
cg23283301	0.0139893	0.0139893	5.10029	4.79565e-06	0.0233006	1.92225	0.0139893	1	211377990	R	II		IGR	shelf	IGR-shelf	chr1:211380406-211380783
cg13632680	0.0138262	0.0138262	3.93984	0.000243103	0.0449789	-1.9087	0.0138262	7	55160377	R	II	EGFR	Body	opensea	Body-opensea
cg05188944	0.0137489	0.0137489	4.07248	0.000158345	0.040594	-1.49451	0.0137489	5	120966065	R	II		IGR	opensea	IGR-opensea
cg17824923	0.0137396	0.0137396	4.07019	0.000159534	0.0406985	-1.50174	0.0137396	2	172964589	R	II	DLX2	3'UTR	shore	3'UTR-shore	chr2:172964762-172967857
cg22402753	0.0136136	0.0136136	4.0547	0.000167775	0.0410651	-1.55047	0.0136136	11	56512503	R	II	OR9G4	TSS1500	opensea	TSS1500-opensea
cg01634213	0.0135872	0.0135872	3.85841	0.000315302	0.0478854	-2.15928	0.0135872	5	176982179	F	II	FAM193B	TSS1500	shore	TSS1500-shore	chr5:176980789-176981789
cg16913652	0.0135608	0.0135608	4.43971	4.68901e-05	0.0333607	-0.312346	0.0135608	13	102404075	F	II	FGF14	Body	opensea	Body-opensea
cg21289613	0.0135244	0.0135244	4.15965	0.000119078	0.0384386	-1.21847	0.0135244	19	34774239	F	II	KIAA0355	5'UTR	opensea	5'UTR-opensea
cg16653441	0.0135034	0.0135034	4.43786	4.71844e-05	0.0333777	-0.318446	0.0135034	13	97601130	R	II	LINC00359	Body	opensea	Body-opensea
cg19674095	0.0134496	0.0134496	5.23643	2.96336e-06	0.0216064	2.3966	0.0134496	6	98113462	R	II	LOC101927314	Body	opensea	Body-opensea
cg09143268	0.0134372	0.0134372	4.0422	0.000174724	0.0413988	-1.58972	0.0134372	1	68111425	F	II		IGR	opensea	IGR-opensea
cg12207371	0.0133817	0.0133817	4.40213	5.32091e-05	0.0341495	-0.435549	0.0133817	12	7655803	R	II	CD163	Body	opensea	Body-opensea
cg25588740	0.0133107	0.0133107	4.77844	1.47515e-05	0.0277984	0.818288	0.0133107	3	178781898	R	II	ZMAT3	Body	opensea	Body-opensea
cg15544402	0.0133031	0.0133031	4.25336	8.74108e-05	0.0373102	-0.918443	0.0133031	2	24299646	R	I	SF3B14	TSS1500	shore	TSS1500-shore	chr2:24300060-24300294
cg17111846	0.013291	0.013291	4.42531	4.922e-05	0.0338164	-0.359615	0.013291	1	51567810	F	II	C1orf185	TSS200	opensea	TSS200-opensea
cg06839650	0.0132439	0.0132439	4.19901	0.000104612	0.0378634	-1.09285	0.0132439	6	112971587	R	II		IGR	opensea	IGR-opensea
cg11401101	0.0131651	0.0131651	4.33166	6.7369e-05	0.0355131	-0.665263	0.0131651	18	48713797	R	II	MEX3C	Body	opensea	Body-opensea
cg07997984	0.013151	0.013151	3.8983	0.000277671	0.0462807	-2.03688	0.013151	4	909160	F	II	GAK	Body	shore	Body-shore	chr4:908737-909040
cg21126680	0.0131135	0.0131135	4.15472	0.000121021	0.0385109	-1.23416	0.0131135	12	118589026	R	II	TAOK3	Body	opensea	Body-opensea
cg22494026	0.0130838	0.0130838	4.05052	0.000170063	0.0411483	-1.56357	0.0130838	3	29814084	F	II	RBMS3	Body	opensea	Body-opensea
cg07901569	0.0130076	0.0130076	5.07093	5.31805e-06	0.0234587	1.82046	0.0130076	4	185329653	F	II	IRF2	Body	opensea	Body-opensea
cg02432086	0.0129423	0.0129423	4.05461	0.000167822	0.0410651	-1.55074	0.0129423	17	69295455	F	II		IGR	opensea	IGR-opensea
cg07516685	0.0129035	0.0129035	3.82747	0.000347825	0.0491817	-2.25374	0.0129035	1	13977809	R	II		IGR	opensea	IGR-opensea
cg02461295	0.0127766	0.0127766	4.96504	7.71016e-06	0.0246187	1.45515	0.0127766	5	16723715	R	II	MYO10	Body	opensea	Body-opensea
cg01150292	0.0127484	0.0127484	4.25906	8.57733e-05	0.0372084	-0.900072	0.0127484	4	3713287	R	II		IGR	opensea	IGR-opensea
cg21655923	0.0127371	0.0127371	4.15889	0.000119375	0.0384386	-1.22088	0.0127371	2	74647813	F	II	WDR54	TSS1500	shore	TSS1500-shore	chr2:74648512-74649419
cg04260924	0.0127129	0.0127129	3.83364	0.000341096	0.0488666	-2.23495	0.0127129	2	190648283	F	II	PMS1	TSS1500	shore	TSS1500-shore	chr2:190648566-190649484
cg02928365	0.0126856	0.0126856	4.40079	5.34491e-05	0.0341936	-0.439933	0.0126856	1	221054201	R	II	HLX	Body	shore	Body-shore	chr1:221054554-221054888
cg22923758	0.0126454	0.0126454	4.11224	0.000139087	0.0394389	-1.36897	0.0126454	9	110046952	F	I	RAD23B	TSS200	shore	TSS200-shore	chr9:110045112-110046303
cg15776067	0.0126059	0.0126059	4.84497	1.17155e-05	0.0264178	1.04428	0.0126059	8	101196891	F	II	SPAG1	Body	opensea	Body-opensea
cg16721977	0.0125922	0.0125922	3.99221	0.000205399	0.0431346	-1.74603	0.0125922	10	116286841	R	II	ABLIM1	Body	opensea	Body-opensea
cg16379249	0.0125588	0.0125588	4.21122	0.000100482	0.0376265	-1.05376	0.0125588	12	95968531	R	II		IGR	opensea	IGR-opensea
cg03227908	0.0125364	0.0125364	4.27768	8.06354e-05	0.0365555	-0.840051	0.0125364	5	2690946	F	II		IGR	opensea	IGR-opensea
cg19407797	0.0125048	0.0125048	4.33278	6.71168e-05	0.0355131	-0.661614	0.0125048	14	50237237	R	II	KLHDC2	Body	shore	Body-shore	chr14:50234243-50235538
cg11718501	0.0125015	0.0125015	4.37727	5.78377e-05	0.0346015	-0.516789	0.0125015	11	122850972	F	II	BSX	Body	shore	Body-shore	chr11:122852411-122852699
cg27082765	0.0124473	0.0124473	4.24731	8.91801e-05	0.0373297	-0.937908	0.0124473	1	158789404	F	II		IGR	opensea	IGR-opensea
cg19188297	0.0124111	0.0124111	3.87219	0.000301784	0.047504	-2.11709	0.0124111	12	51219239	F	II		IGR	opensea	IGR-opensea
cg16059108	0.0123182	0.0123182	4.16149	0.000118361	0.0384386	-1.21262	0.0123182	19	44776026	F	II	ZNF233	Body	opensea	Body-opensea
cg21094614	0.0123015	0.0123015	4.18034	0.000111247	0.0382462	-1.15251	0.0123015	7	16691852	R	II	BZW2	5'UTR	opensea	5'UTR-opensea
cg09569914	0.0122418	0.0122418	4.01288	0.000192132	0.0422853	-1.68152	0.0122418	3	4794543	R	II	EGOT	TSS1500	opensea	TSS1500-opensea
cg12492670	0.0122266	0.0122266	4.35981	6.13202e-05	0.034985	-0.573713	0.0122266	11	50231261	F	II		IGR	shelf	IGR-shelf	chr11:50227031-50227326
cg04149804	0.0121225	0.0121225	4.16567	0.000116744	0.0384386	-1.19927	0.0121225	5	150713463	F	II	SLC36A2	Body	opensea	Body-opensea
cg07553297	0.0121217	0.0121217	4.22303	9.664e-05	0.0373443	-1.01592	0.0121217	5	60704807	R	I	ZSWIM6	Body	opensea	Body-opensea
cg06000353	0.0120749	0.0120749	3.90092	0.000275359	0.0462031	-2.02882	0.0120749	6	133035285	R	II	VNN1	TSS200	opensea	TSS200-opensea
cg19525703	0.0120574	0.0120574	3.86727	0.000306543	0.0476101	-2.13216	0.0120574	16	65426935	F	II	LINC00922	Body	opensea	Body-opensea
cg05826162	0.0120283	0.0120283	3.83929	0.00033504	0.0487309	-2.21771	0.0120283	18	72166704	R	II	CNDP2	5'UTR	shelf	5'UTR-shelf	chr18:72162935-72164039
cg04332418	0.011922	0.011922	3.86384	0.000309902	0.0478056	-2.14265	0.011922	6	13486249	F	I	C6orf114	5'UTR	shore	5'UTR-shore	chr6:13486324-13488792
cg13326558	0.0118629	0.0118629	4.37118	5.90292e-05	0.0347959	-0.536644	0.0118629	6	158980469	F	II	TMEM181	Body	shore	Body-shore	chr6:158980976-158981830
cg03260621	0.0118074	0.0118074	4.09043	0.000149352	0.039887	-1.43792	0.0118074	7	18330092	F	II		IGR	opensea	IGR-opensea
cg00807122	0.0118044	0.0118044	4.02061	0.000187382	0.0421174	-1.65733	0.0118044	18	48037990	F	II		IGR	opensea	IGR-opensea
cg23601271	0.0118011	0.0118011	4.23135	9.40171e-05	0.0373297	-0.989201	0.0118011	14	105181699	R	II	INF2	Body	shore	Body-shore	chr14:105181017-105181450
cg08133229	0.0117882	0.0117882	3.90173	0.000274647	0.0461594	-2.02632	0.0117882	3	196626891	F	II	SENP5	Body	opensea	Body-opensea
cg25060018	0.0117557	0.0117557	4.6218	2.52742e-05	0.0306326	0.291097	0.0117557	15	87475309	F	II	AGBL1	Body	opensea	Body-opensea
cg09126120	0.0117445	0.0117445	3.87206	0.000301908	0.047504	-2.11749	0.0117445	11	65868774	R	II	PACS1	Body	opensea	Body-opensea
cg09394701	0.0116814	0.0116814	4.2535	8.73683e-05	0.0373102	-0.917971	0.0116814	6	25193291	R	II		IGR	opensea	IGR-opensea
cg17381030	0.0116317	0.0116317	3.85705	0.000316667	0.0479386	-2.16344	0.0116317	10	118369843	F	II		IGR	shore	IGR-shore	chr10:118368579-118369424
cg23962175	0.0116245	0.0116245	4.89908	9.70612e-06	0.0260678	1.22898	0.0116245	14	94088604	F	II	KIAA1409	Body	opensea	Body-opensea
cg23997263	0.0116133	0.0116133	4.04727	0.00017187	0.0411951	-1.57379	0.0116133	6	96462814	F	I	FUT9	TSS1500	shore	TSS1500-shore	chr6:96463869-96464136
cg12325455	0.0115923	0.0115923	3.99922	0.000200801	0.0428537	-1.72417	0.0115923	22	38092876	R	I	TRIOBP	TSS200	opensea	TSS200-opensea
cg14272046	0.0115144	0.0115144	3.82672	0.000348654	0.049214	-2.25603	0.0115144	16	58320086	F	II	PRSS54	ExonBnd	opensea	ExonBnd-opensea
cg12930917	0.0112609	0.0112609	4.12711	0.000132482	0.0390879	-1.32185	0.0112609	1	67661314	F	II	IL23R	Body	opensea	Body-opensea
cg18043089	0.0112501	0.0112501	3.87922	0.000295102	0.0471234	-2.09553	0.0112501	8	30181033	F	II		IGR	opensea	IGR-opensea
cg02305690	0.0111606	0.0111606	4.05397	0.000168173	0.0410802	-1.55276	0.0111606	11	29342773	R	II		IGR	opensea	IGR-opensea
cg00139242	0.0111472	0.0111472	4.12965	0.000131385	0.0390179	-1.31379	0.0111472	6	167184903	R	II	RPS6KA2	Body	opensea	Body-opensea
cg20364368	0.0109961	0.0109961	3.85473	0.000319012	0.0479386	-2.17054	0.0109961	6	30171483	F	II	TRIM26	5'UTR	opensea	5'UTR-opensea
cg11207763	0.0109867	0.0109867	3.92859	0.000252034	0.04534	-1.9435	0.0109867	11	69517471	F	I	FGF19	Body	shore	Body-shore	chr11:69517840-69519929
cg07142556	0.0109335	0.0109335	3.8978	0.000278121	0.0462887	-2.03844	0.0109335	5	5297355	R	II	ADAMTS16	Body	opensea	Body-opensea
cg22180109	0.0107391	0.0107391	3.97836	0.000214784	0.0437024	-1.78918	0.0107391	12	121329144	R	II	SPPL3	Body	opensea	Body-opensea
cg00950398	0.0107296	0.0107296	4.58887	2.82812e-05	0.0311542	0.181195	0.0107296	14	37051863	F	I	NKX2-8	TSS200	shore	TSS200-shore	chr14:37052537-37052838
cg09893601	0.0107283	0.0107283	3.8644	0.000309349	0.0477622	-2.14093	0.0107283	4	106640376	F	II	GSTCD	Body	opensea	Body-opensea
cg27196691	0.0107239	0.0107239	4.0266	0.000183785	0.0418422	-1.6386	0.0107239	11	105947405	F	II	KBTBD3	5'UTR	shore	5'UTR-shore	chr11:105948097-105948830
cg15135930	0.0106951	0.0106951	3.89686	0.000278954	0.0463357	-2.04132	0.0106951	8	26150631	R	II	PPP2R2A	TSS200	shore	TSS200-shore	chr8:26148757-26149453
cg05915202	0.0106911	0.0106911	4.18399	0.000109917	0.0381837	-1.14084	0.0106911	7	126017843	F	II		IGR	opensea	IGR-opensea
cg24629941	0.0106769	0.0106769	4.39135	5.5171e-05	0.0345223	-0.470819	0.0106769	7	101840465	F	II	CUX1	Body	shore	Body-shore	chr7:101838731-101839597
cg14463333	0.0106587	0.0106587	3.84079	0.000333448	0.0486341	-2.21313	0.0106587	10	101120670	F	II	CNNM1	Body	opensea	Body-opensea
cg25845898	0.0105517	0.0105517	3.82609	0.00034935	0.0492581	-2.25795	0.0105517	15	93427505	F	II	LINC01578	Body	shore	Body-shore	chr15:93426151-93426751
cg02877298	0.0105021	0.0105021	4.19757	0.000105109	0.0378793	-1.09744	0.0105021	5	67323410	F	II		IGR	opensea	IGR-opensea
cg15159995	0.0104611	0.0104611	3.89452	0.000281047	0.0464548	-2.04852	0.0104611	15	52548793	F	II	MYO5C	Body	opensea	Body-opensea
cg06872436	0.0104362	0.0104362	4.05552	0.000167326	0.0410651	-1.54788	0.0104362	5	61040674	R	II		IGR	opensea	IGR-opensea
cg11918867	0.0103953	0.0103953	4.72202	1.79211e-05	0.0289996	0.627572	0.0103953	6	168084319	F	II	LOC441178	Body	opensea	Body-opensea
cg08760887	0.0103713	0.0103713	4.29308	7.66101e-05	0.0364229	-0.790275	0.0103713	3	107658668	R	II		IGR	opensea	IGR-opensea
cg11183181	0.0103121	0.0103121	4.06686	0.000161269	0.0408487	-1.51221	0.0103121	5	5421214	R	II		IGR	shore	IGR-shore	chr5:5422125-5423251
cg15631109	0.0102343	0.0102343	3.92007	0.000259001	0.0455858	-1.96979	0.0102343	3	12990214	F	II	IQSEC1	Body	opensea	Body-opensea
cg12138837	0.0102324	0.0102324	3.94333	0.000240396	0.0448089	-1.8979	0.0102324	11	61448170	R	II	DAGLA	5'UTR	island	5'UTR-island	chr11:61447599-61448273
cg10166653	0.0102234	0.0102234	3.92111	0.000258138	0.0455858	-1.96657	0.0102234	5	113014818	R	II		IGR	opensea	IGR-opensea
cg27141120	0.0101681	0.0101681	4.24318	9.0408e-05	0.0373297	-0.95119	0.0101681	17	9479335	F	II	WDR16	TSS1500	shore	TSS1500-shore	chr17:9479007-9479225
cg16437087	0.0101623	0.0101623	4.12236	0.000134557	0.0391947	-1.3369	0.0101623	3	193919045	R	II		IGR	shelf	IGR-shelf	chr3:193921881-193922407
cg20880312	0.0101289	0.0101289	3.89968	0.000276454	0.0462807	-2.03264	0.0101289	18	12102286	F	II	ANKRD62	Body	opensea	Body-opensea
cg07145531	0.010114	0.010114	4.39617	5.42845e-05	0.0343633	-0.45504	0.010114	5	141993716	R	II	FGF1	5'UTR	opensea	5'UTR-opensea
cg22921546	0.0100361	0.0100361	4.04866	0.000171094	0.0411902	-1.56942	0.0100361	5	100067545	F	II		IGR	opensea	IGR-opensea
cg24414127	0.0100335	0.0100335	3.9672	0.000222639	0.0440918	-1.82385	0.0100335	8	1925480	F	II	KBTBD11	5'UTR	shelf	5'UTR-shelf	chr8:1921559-1922872
cg01201932	0.00998908	0.00998908	3.9275	0.000252914	0.04534	-1.94686	0.00998908	14	24978681	F	II	CMA1	TSS1500	opensea	TSS1500-opensea
cg02540477	0.00996252	0.00996252	3.85575	0.00031798	0.0479386	-2.16742	0.00996252	6	168842035	F	I	SMOC2	5'UTR	island	5'UTR-island	chr6:168841818-168843100
cg10558381	0.00987617	0.00987617	3.95069	0.000234783	0.0446067	-1.8751	0.00987617	12	69982468	F	II	CCT2	Body	shelf	Body-shelf	chr12:69979065-69979724
cg09662887	0.00987444	0.00987444	3.82509	0.00035045	0.0492719	-2.26097	0.00987444	1	36916190	R	II	OSCP1	TSS200	island	TSS200-island	chr1:36915796-36916324
cg00814614	0.00976074	0.00976074	4.22907	9.4727e-05	0.0373297	-0.996504	0.00976074	12	81544241	F	II	ACSS3	Body	opensea	Body-opensea
cg11615066	0.00973805	0.00973805	4.28143	7.96366e-05	0.0365555	-0.827937	0.00973805	19	3574097	F	II	HMG20B	Body	island	Body-island	chr19:3572545-3574626
cg07849302	0.00973088	0.00973088	4.8011	1.36394e-05	0.0272053	0.895135	0.00973088	10	114709887	F	I	TCF7L2	TSS200	shelf	TSS200-shelf	chr10:114712115-114712544
cg26137940	0.0097178	0.0097178	4.51594	3.6241e-05	0.0321454	-0.0610391	0.0097178	10	131761302	R	I	EBF3	Body	island	Body-island	chr10:131761169-131771696
cg20431250	0.00969673	0.00969673	4.05262	0.000168911	0.0411059	-1.557	0.00969673	6	108492653	F	II	NR2E1	Body	shore	Body-shore	chr6:108491033-108491410
cg13067350	0.00963896	0.00963896	4.83254	1.22316e-05	0.02693	1.00199	0.00963896	1	221274025	F	II		IGR	opensea	IGR-opensea
cg24492140	0.00938744	0.00938744	4.70847	1.87767e-05	0.0290936	0.581895	0.00938744	13	34392781	R	I	RFC3	Body	shore	Body-shore	chr13:34392127-34392493
cg01013812	0.00935836	0.00935836	3.93397	0.000247724	0.045223	-1.92686	0.00935836	6	106092924	F	II		IGR	opensea	IGR-opensea
cg21019662	0.00933972	0.00933972	3.93837	0.000244254	0.0450006	-1.91326	0.00933972	12	107176420	R	II	RIC8B	Body	opensea	Body-opensea
cg11194299	0.00933843	0.00933843	4.2837	7.90375e-05	0.0365555	-0.820598	0.00933843	1	6134427	R	II	KCNAB2	Body	shelf	Body-shelf	chr1:6131635-6131985
cg10068661	0.00930693	0.00930693	3.85602	0.000317704	0.0479386	-2.16658	0.00930693	2	190430188	R	II	SLC40A1	Body	opensea	Body-opensea
cg02094774	0.00928867	0.00928867	3.90478	0.000271981	0.0460834	-2.01693	0.00928867	6	21524386	F	II		IGR	opensea	IGR-opensea
cg03600823	0.00923355	0.00923355	3.90563	0.000271244	0.0460657	-2.01431	0.00923355	6	33170177	R	II	SLC39A7	Body	shore	Body-shore	chr6:33167885-33168715
cg26276014	0.00920602	0.00920602	4.02559	0.000184388	0.0418667	-1.64177	0.00920602	10	17172646	R	II	CUBN	TSS1500	opensea	TSS1500-opensea
cg14143809	0.00919133	0.00919133	4.249	8.86804e-05	0.0373297	-0.93245	0.00919133	8	138185276	F	II		IGR	opensea	IGR-opensea
cg03484490	0.00918998	0.00918998	5.58937	8.38927e-07	0.0168503	3.64349	0.00918998	10	97454076	F	II	TCTN3	TSS200	shore	TSS200-shore	chr10:97453478-97454013
cg18156583	0.00909277	0.00909277	4.11836	0.000136332	0.039235	-1.3496	0.00909277	2	103035227	R	II	IL18RAP	TSS200	opensea	TSS200-opensea
cg17426393	0.00905607	0.00905607	3.8575	0.000316219	0.0479386	-2.16208	0.00905607	8	119225623	F	II	SAMD12	Body	opensea	Body-opensea
cg08749474	0.0090235	0.0090235	4.39915	5.37446e-05	0.0342557	-0.445304	0.0090235	4	76522237	F	II	CDKL2	Body	opensea	Body-opensea
cg22126033	0.00893695	0.00893695	4.08787	0.000150603	0.0399764	-1.44599	0.00893695	11	121519649	R	II		IGR	opensea	IGR-opensea
cg11747379	0.00891664	0.00891664	4.2762	8.10319e-05	0.0366617	-0.844819	0.00891664	4	39639715	F	II	SMIM14	5'UTR	shore	5'UTR-shore	chr4:39640156-39640923
cg23400421	0.00890598	0.00890598	4.0426	0.000174495	0.0413947	-1.58845	0.00890598	12	106153206	R	II		IGR	opensea	IGR-opensea
cg15853117	0.00890079	0.00890079	4.63284	2.43384e-05	0.0301968	0.327995	0.00890079	2	63276966	R	II	OTX1	TSS1500	island	TSS1500-island	chr2:63274475-63279430
cg15585536	0.00887319	0.00887319	4.04582	0.000172678	0.0412501	-1.57833	0.00887319	5	149600765	F	II	CAMK2A	3'UTR	opensea	3'UTR-opensea
cg13781167	0.00882393	0.00882393	3.99047	0.000206553	0.0431912	-1.75144	0.00882393	9	109363162	R	II	MIR8081	TSS200	opensea	TSS200-opensea
cg20998320	0.00881662	0.00881662	4.12805	0.000132075	0.0390809	-1.31886	0.00881662	4	47748508	R	II	CORIN	Body	opensea	Body-opensea
cg18919237	0.00880026	0.00880026	4.3228	6.9391e-05	0.0356282	-0.694031	0.00880026	5	143571837	R	II	KCTD16	5'UTR	opensea	5'UTR-opensea
cg25200152	0.00877653	0.00877653	3.84458	0.000329461	0.0484244	-2.20156	0.00877653	1	147790458	R	I		IGR	shore	IGR-shore	chr1:147789652-147790094
cg12709741	0.0087549	0.0087549	4.3559	6.21277e-05	0.0349951	-0.586446	0.0087549	12	70839574	F	II		IGR	opensea	IGR-opensea
cg21699158	0.00874788	0.00874788	3.94744	0.000237243	0.0446067	-1.88516	0.00874788	2	85361465	R	I	TCF7L1	Body	island	Body-island	chr2:85359956-85362593
cg24605576	0.00868988	0.00868988	3.8866	0.000288235	0.0469283	-2.07285	0.00868988	17	78639001	R	II	RPTOR	Body	opensea	Body-opensea
cg04154116	0.0086522	0.0086522	4.45812	4.40683e-05	0.0329989	-0.251831	0.0086522	13	101166039	F	II	PCCA	Body	opensea	Body-opensea
cg25888386	0.00851089	0.00851089	3.87001	0.00030388	0.047536	-2.12376	0.00851089	10	115141887	R	II		IGR	opensea	IGR-opensea
cg23018181	0.00848816	0.00848816	4.0528	0.00016881	0.0411059	-1.55642	0.00848816	12	45581910	F	II	PLEKHA9	5'UTR	opensea	5'UTR-opensea
cg01973910	0.00834597	0.00834597	3.9711	0.000219865	0.0439407	-1.81175	0.00834597	2	130512291	F	II		IGR	opensea	IGR-opensea
cg15896259	0.00833918	0.00833918	4.01514	0.00019073	0.0422724	-1.67445	0.00833918	8	23312661	F	II	ENTPD4	5'UTR	shelf	5'UTR-shelf	chr8:23314664-23315490
cg14279329	0.00832048	0.00832048	3.8071	0.000370971	0.0499826	-2.31568	0.00832048	3	182460103	R	II		IGR	opensea	IGR-opensea
cg20303844	0.00823556	0.00823556	3.90488	0.000271897	0.0460834	-2.01663	0.00823556	5	86563752	R	II	RASA1	TSS1500	shore	TSS1500-shore	chr5:86564116-86564388
cg05340438	0.00821354	0.00821354	3.91744	0.000261196	0.0457165	-1.97792	0.00821354	19	54825287	F	II	LILRA5	TSS1500	opensea	TSS1500-opensea
cg15089486	0.00821154	0.00821154	3.99017	0.000206758	0.0431912	-1.7524	0.00821154	8	53499924	R	II		IGR	opensea	IGR-opensea
cg24081877	0.00819106	0.00819106	4.14298	0.000125771	0.0386375	-1.27148	0.00819106	10	29675269	F	II		IGR	opensea	IGR-opensea
cg09627120	0.00818449	0.00818449	3.98752	0.000208531	0.0432163	-1.76065	0.00818449	11	14318862	R	II	RRAS2	Body	opensea	Body-opensea
cg18344020	0.00815915	0.00815915	3.92748	0.000252931	0.04534	-1.94692	0.00815915	5	111094068	R	I	NREP	TSS1500	shore	TSS1500-shore	chr5:111093438-111093980
cg13469590	0.00812013	0.00812013	3.94021	0.000242817	0.0449789	-1.90756	0.00812013	9	19229767	F	I		IGR	shore	IGR-shore	chr9:19230223-19231318
cg15149625	0.00807062	0.00807062	3.95578	0.000230973	0.0444104	-1.85932	0.00807062	4	123595010	F	II		IGR	opensea	IGR-opensea
cg12570943	0.00804625	0.00804625	3.97467	0.00021735	0.043894	-1.80064	0.00804625	13	95041862	R	II	GPC6	Body	opensea	Body-opensea
cg01697117	0.00791174	0.00791174	3.99867	0.000201159	0.0428564	-1.72588	0.00791174	17	29866894	R	II		IGR	opensea	IGR-opensea
cg19139795	0.00789024	0.00789024	3.8148	0.000362056	0.0496428	-2.2923	0.00789024	6	92192693	F	II		IGR	opensea	IGR-opensea
cg22063680	0.00787113	0.00787113	3.87484	0.000299242	0.0473511	-2.10894	0.00787113	12	10019444	F	II	CLEC2B	5'UTR	opensea	5'UTR-opensea
cg16788318	0.00785537	0.00785537	4.12458	0.000133586	0.0391416	-1.32988	0.00785537	9	32352064	F	II		IGR	opensea	IGR-opensea
cg04237512	0.00784267	0.00784267	4.71309	1.84802e-05	0.0290936	0.597485	0.00784267	2	199174590	F	II	LOC101927619	Body	opensea	Body-opensea
cg15712651	0.00782357	0.00782357	4.36134	6.1008e-05	0.0349457	-0.568744	0.00782357	1	116665823	R	II	MAB21L3	Body	opensea	Body-opensea
cg17654985	0.00778868	0.00778868	4.28489	7.87257e-05	0.0365555	-0.816756	0.00778868	10	133639073	R	II		IGR	opensea	IGR-opensea
cg17397915	0.00777811	0.00777811	3.91335	0.000264634	0.0459333	-1.99053	0.00777811	11	117539502	F	II	DSCAML1	Body	opensea	Body-opensea
cg21151381	0.0077636	0.0077636	4.18998	0.000107772	0.0381003	-1.12172	0.0077636	15	40690968	R	II		IGR	opensea	IGR-opensea
cg12164973	0.00772022	0.00772022	4.71882	1.81197e-05	0.0289996	0.616779	0.00772022	6	135819354	F	II	C6orf217	Body	shore	Body-shore	chr6:135818501-135819160
cg21863200	0.00769996	0.00769996	3.82483	0.00035074	0.0492746	-2.26176	0.00769996	13	101360191	F	II	NALCN-AS1	TSS1500	opensea	TSS1500-opensea
cg22543173	0.00760627	0.00760627	3.88885	0.000286175	0.0467266	-2.06594	0.00760627	12	39681866	F	II		IGR	opensea	IGR-opensea
cg10677959	0.00759927	0.00759927	4.14844	0.000123541	0.0386247	-1.25414	0.00759927	6	32151346	R	II	AGER	Body	opensea	Body-opensea
cg14182338	0.00759295	0.00759295	4.06039	0.000164701	0.040897	-1.53258	0.00759295	5	145913059	R	II		IGR	opensea	IGR-opensea
cg20352798	0.00759028	0.00759028	4.20225	0.0001035	0.0377186	-1.08248	0.00759028	7	76027066	F	II	ZP3	5'UTR	island	5'UTR-island	chr7:76026790-76027223
cg26128123	0.00753367	0.00753367	4.02466	0.000184946	0.0418667	-1.64469	0.00753367	2	241385598	R	I	GPC1	Body	opensea	Body-opensea
cg17307278	0.00752879	0.00752879	4.06232	0.000163668	0.040897	-1.5265	0.00752879	2	96396605	R	II		IGR	opensea	IGR-opensea
cg01282078	0.00751467	0.00751467	3.82425	0.000351387	0.0492746	-2.26354	0.00751467	16	12139025	F	I	RUNDC2A	Body	shelf	Body-shelf	chr16:12136720-12136952
cg02672493	0.00748243	0.00748243	4.04342	0.000174031	0.0413631	-1.58588	0.00748243	3	136537709	F	II	TMEM22	TSS200	island	TSS200-island	chr3:136537559-136539204
cg06950354	0.00741364	0.00741364	3.96535	0.000223971	0.0441173	-1.82961	0.00741364	2	158354374	R	II		IGR	opensea	IGR-opensea
cg07061461	0.00736935	0.00736935	4.20862	0.000101349	0.0376265	-1.06209	0.00736935	9	110085898	F	II	RAD23B	Body	opensea	Body-opensea
cg03609088	0.00735339	0.00735339	3.85465	0.000319093	0.0479386	-2.17078	0.00735339	18	76190758	F	II		IGR	island	IGR-island	chr18:76190598-76190862
cg11052305	0.00732025	0.00732025	4.09047	0.000149331	0.039887	-1.43779	0.00732025	17	74816428	F	II		IGR	opensea	IGR-opensea
cg05299183	0.00732006	0.00732006	4.09591	0.000146704	0.0397966	-1.4206	0.00732006	5	150585162	F	II	CCDC69	Body	opensea	Body-opensea
cg25631551	0.00731158	0.00731158	4.31017	7.23736e-05	0.0358484	-0.734963	0.00731158	18	6682636	R	II		IGR	opensea	IGR-opensea
cg24316515	0.00727164	0.00727164	4.44043	4.67776e-05	0.0333607	-0.310006	0.00727164	8	63160853	F	I	NKAIN3	TSS1500	island	TSS1500-island	chr8:63160598-63162064
cg22012786	0.00725468	0.00725468	4.18035	0.000111245	0.0382462	-1.15248	0.00725468	2	138106132	F	II	THSD7B	Body	opensea	Body-opensea
cg10182418	0.00724379	0.00724379	4.16196	0.000118178	0.0384386	-1.21111	0.00724379	4	38858536	R	II	TLR6	TSS200	opensea	TSS200-opensea
cg01103255	0.00723507	0.00723507	3.89035	0.000284806	0.0467155	-2.06132	0.00723507	2	201753570	F	I	NIF3L1	TSS1500	opensea	TSS1500-opensea
cg02382221	0.00723184	0.00723184	4.60757	2.65334e-05	0.0307772	0.243556	0.00723184	4	86682649	F	II	ARHGAP24	Body	opensea	Body-opensea
cg13323521	0.00720487	0.00720487	4.17822	0.000112026	0.0382529	-1.15927	0.00720487	7	156450558	F	II	RNF32	Body	opensea	Body-opensea
cg23416466	0.00717982	0.00717982	4.1182	0.000136401	0.039235	-1.35009	0.00717982	15	40749468	R	II	BAHD1	5'UTR	opensea	5'UTR-opensea
cg01944666	0.00715513	0.00715513	3.84378	0.000330297	0.0484608	-2.204	0.00715513	14	45604663	F	II	FANCM	TSS1500	shore	TSS1500-shore	chr14:45603373-45603906
cg20640499	0.00711856	0.00711856	4.1569	0.000120155	0.0384632	-1.2272	0.00711856	6	101850881	R	II	GRIK2	Body	island	Body-island	chr6:101849806-101850974
cg05000960	0.00708559	0.00708559	3.8995	0.000276608	0.0462807	-2.03318	0.00708559	8	86133291	R	II	C8orf59	TSS1500	shore	TSS1500-shore	chr8:86132421-86133003
cg04870498	0.00705583	0.00705583	4.14161	0.000126339	0.0387333	-1.27584	0.00705583	22	40573877	F	II	TNRC6B	Body	opensea	Body-opensea
cg07557796	0.007044	0.007044	3.929	0.000251697	0.04534	-1.94221	0.007044	18	18690791	F	I	ROCK1	1stExon	shore	1stExon-shore	chr18:18690940-18692059
cg14101357	0.00703842	0.00703842	4.15946	0.00011915	0.0384386	-1.21905	0.00703842	10	102672178	F	I	FAM178A	TSS200	shore	TSS200-shore	chr10:102672367-102673159
cg20407661	0.00702531	0.00702531	4.19596	0.000105669	0.0378793	-1.1026	0.00702531	15	39809452	R	II		IGR	opensea	IGR-opensea
cg08175854	0.00698461	0.00698461	3.96476	0.000224394	0.0441186	-1.83143	0.00698461	4	47469644	R	II		IGR	shelf	IGR-shelf	chr4:47465510-47465819
cg14118523	0.00695161	0.00695161	3.87811	0.000296141	0.0471865	-2.09891	0.00695161	2	30629374	R	II		IGR	opensea	IGR-opensea
cg21780231	0.00691497	0.00691497	4.13016	0.000131166	0.0390179	-1.31218	0.00691497	5	10251181	R	I	FAM173B	TSS1500	shore	TSS1500-shore	chr5:10249760-10251000
cg12065285	0.00691443	0.00691443	3.92204	0.000257371	0.0455858	-1.9637	0.00691443	1	155946346	F	II	ARHGEF2	Body	shore	Body-shore	chr1:155947678-155948490
cg23231515	0.00690062	0.00690062	4.04434	0.00017351	0.0413475	-1.58298	0.00690062	11	12695341	R	II	TEAD1	TSS1500	shore	TSS1500-shore	chr11:12695414-12696981
cg01043383	0.0068712	0.0068712	3.83917	0.000335167	0.0487309	-2.21808	0.0068712	19	57630742	R	II	USP29	TSS1500	shore	TSS1500-shore	chr19:57630339-57630633
cg14496842	0.00686812	0.00686812	4.03696	0.000177715	0.0414061	-1.60613	0.00686812	10	125510586	R	II	CPXM2	Body	opensea	Body-opensea
cg20354014	0.00681929	0.00681929	4.12575	0.000133076	0.0390958	-1.32618	0.00681929	2	28046664	R	II	RBKS	Body	opensea	Body-opensea
cg07361759	0.00681507	0.00681507	3.88755	0.000287365	0.0468648	-2.06994	0.00681507	1	32688314	F	I	C1orf91	TSS1500	shore	TSS1500-shore	chr1:32687521-32688040
cg14757717	0.00680599	0.00680599	3.93729	0.000245099	0.0450314	-1.91659	0.00680599	4	23891793	F	I	PPARGC1A	TSS200	opensea	TSS200-opensea
cg03247208	0.00677977	0.00677977	4.73639	1.70558e-05	0.0287431	0.676045	0.00677977	2	39005648	R	I	GEMIN6	5'UTR	opensea	5'UTR-opensea
cg12173276	0.00674663	0.00674663	4.25715	8.63174e-05	0.0372084	-0.906215	0.00674663	2	197664532	F	II	GTF3C3	TSS200	island	TSS200-island	chr2:197664212-197664572
cg17059263	0.00671168	0.00671168	5.01497	6.47324e-06	0.0239675	1.62707	0.00671168	4	154266522	R	II	MND1	Body	shore	Body-shore	chr4:154265607-154266394
cg10592446	0.00667562	0.00667562	3.84546	0.000328543	0.0483924	-2.19887	0.00667562	4	156874415	R	II	CTSO	Body	shore	Body-shore	chr4:156874740-156875083
cg11327560	0.00666568	0.00666568	4.07815	0.000155449	0.0401995	-1.47665	0.00666568	7	33196871	F	II	BBS9	Body	opensea	Body-opensea
cg00496602	0.00663688	0.00663688	3.96345	0.000225342	0.0441525	-1.8355	0.00663688	2	46547588	F	II	EPAS1	Body	opensea	Body-opensea
cg00320625	0.00660557	0.00660557	3.87109	0.000302839	0.0475257	-2.12045	0.00660557	6	30584596	R	II	MRPS18B	TSS1500	shore	TSS1500-shore	chr6:30584885-30585677
cg21902095	0.00656548	0.00656548	4.23333	9.34043e-05	0.0373297	-0.982851	0.00656548	3	9005405	F	I	RAD18	TSS1500	shore	TSS1500-shore	chr3:9004864-9005270
cg08332071	0.00655776	0.00655776	3.85938	0.000314336	0.0478854	-2.15633	0.00655776	11	133937493	R	II	JAM3	TSS1500	shore	TSS1500-shore	chr11:133938850-133939681
cg16148959	0.00650153	0.00650153	4.29625	7.58082e-05	0.0362906	-0.780046	0.00650153	17	29648466	R	II	EVI2A	5'UTR	opensea	5'UTR-opensea
cg09647821	0.00650094	0.00650094	3.90207	0.000274347	0.0461594	-2.02527	0.00650094	5	148003610	F	II	HTR4	Body	opensea	Body-opensea
cg27440050	0.00646625	0.00646625	4.23951	9.15136e-05	0.0373297	-0.962993	0.00646625	17	19280802	F	I	MAPK7	TSS1500	shore	TSS1500-shore	chr17:19281000-19282541
cg22928393	0.00645909	0.00645909	4.16384	0.000117449	0.0384386	-1.20511	0.00645909	7	97858132	F	I	TECPR1	Body	opensea	Body-opensea
cg00234624	0.00640284	0.00640284	3.86176	0.000311964	0.0478566	-2.14903	0.00640284	9	103114721	R	II	TEX10	5'UTR	island	5'UTR-island	chr9:103114595-103115414
cg09222579	0.00636882	0.00636882	4.31804	7.04995e-05	0.0357242	-0.709447	0.00636882	4	13852818	F	II		IGR	opensea	IGR-opensea
cg24870524	0.00631894	0.00631894	4.22308	9.66213e-05	0.0373443	-1.01573	0.00631894	1	161367436	F	II		IGR	shore	IGR-shore	chr1:161368863-161369932
cg26575110	0.00631411	0.00631411	3.97286	0.00021862	0.0439219	-1.80626	0.00631411	14	53162779	F	II	ERO1L	TSS1500	island	TSS1500-island	chr14:53161838-53162780
cg04349506	0.00630271	0.00630271	3.88529	0.000289441	0.0469409	-2.07687	0.00630271	17	11556427	F	II	DNAH9	Body	opensea	Body-opensea
cg19008720	0.00628947	0.00628947	5.22709	3.06314e-06	0.0216064	2.36394	0.00628947	19	1069102	R	I	HMHA1	Body	shore	Body-shore	chr19:1070985-1071812
cg14268329	0.00628709	0.00628709	3.93878	0.00024393	0.0449885	-1.91197	0.00628709	2	63668245	R	II	WDPCP	Body	opensea	Body-opensea
cg11691214	0.0062865	0.0062865	3.86098	0.00031274	0.0478688	-2.15143	0.0062865	17	79876118	F	I	SIRT7	TSS200	island	TSS200-island	chr17:79875425-79876124
cg07289008	0.00628416	0.00628416	3.81574	0.000360982	0.0495799	-2.28944	0.00628416	6	28317707	R	II	ZKSCAN3	1stExon	opensea	1stExon-opensea
cg17938229	0.00627873	0.00627873	4.04975	0.00017049	0.0411843	-1.566	0.00627873	2	136571637	F	II	LCT	Body	opensea	Body-opensea
cg03760927	0.00626806	0.00626806	5.8063	3.83099e-07	0.0165274	4.42015	0.00626806	3	100120682	R	I	LNP1	5'UTR	island	5'UTR-island	chr3:100119504-100120857
cg26900512	0.00626274	0.00626274	3.92751	0.000252902	0.04534	-1.94681	0.00626274	11	70024538	F	II	ANO1	Body	shore	Body-shore	chr11:70023057-70023304
cg07413547	0.00622776	0.00622776	3.85654	0.000317182	0.0479386	-2.165	0.00622776	19	919351	F	II	KISS1R	Body	island	Body-island	chr19:917034-920787
cg02285812	0.00620454	0.00620454	3.91106	0.000266578	0.0459494	-1.99758	0.00620454	2	151342091	F	II	RND3	Body	island	Body-island	chr2:151341742-151343191
cg04804618	0.0061901	0.0061901	4.01468	0.000191018	0.0422853	-1.67591	0.0061901	10	131761386	F	I	EBF3	Body	island	Body-island	chr10:131761169-131771696
cg08099141	0.00618351	0.00618351	4.88157	1.03161e-05	0.0260678	1.16913	0.00618351	12	7053170	R	I	C12orf57	TSS200	island	TSS200-island	chr12:7053149-7053927
cg15802135	0.00618173	0.00618173	3.89721	0.00027864	0.0463193	-2.04023	0.00618173	2	17765078	R	II	VSNL1	5'UTR	opensea	5'UTR-opensea
cg06250386	0.00614179	0.00614179	3.98746	0.000208572	0.0432163	-1.76084	0.00614179	7	153112077	R	II		IGR	opensea	IGR-opensea
cg21433768	0.00613646	0.00613646	3.86441	0.000309344	0.0477622	-2.14091	0.00613646	11	7695187	F	II	CYB5R2	TSS1500	island	TSS1500-island	chr11:7694711-7695685
cg19987180	0.00611269	0.00611269	4.1482	0.000123638	0.0386247	-1.2549	0.00611269	13	59102702	R	II		IGR	opensea	IGR-opensea
cg16708680	0.00611009	0.00611009	4.0316	0.000180829	0.0415411	-1.62293	0.00611009	13	30996972	R	II	LINC01058	TSS1500	shore	TSS1500-shore	chr13:30995685-30995947
cg26224996	0.00607689	0.00607689	3.82055	0.000355525	0.0493037	-2.27479	0.00607689	11	31391912	F	II	DNAJC24	5'UTR	shore	5'UTR-shore	chr11:31391087-31391498
cg13266064	0.0060365	0.0060365	4.29852	7.52358e-05	0.036254	-0.772677	0.0060365	5	173345176	R	II	CPEB4	Body	opensea	Body-opensea
cg09832788	0.00603587	0.00603587	4.9442	8.29275e-06	0.0247865	1.38356	0.00603587	12	75904984	F	I	KRR1	Body	shore	Body-shore	chr12:75905219-75905518
cg13474204	0.0060329	0.0060329	4.20103	0.000103918	0.0377651	-1.08638	0.0060329	18	56817463	F	II	SEC11C	Body	opensea	Body-opensea
cg00740813	0.00602799	0.00602799	4.32923	6.79168e-05	0.0356244	-0.673142	0.00602799	11	35547140	R	II	PAMR1	5'UTR	island	5'UTR-island	chr11:35547139-35547396
cg04164584	0.00599148	0.00599148	4.14698	0.000124134	0.0386247	-1.25877	0.00599148	17	27235821	R	II	PHF12	Body	opensea	Body-opensea
cg22985785	0.00597551	0.00597551	5.03823	5.96574e-06	0.0234587	1.70738	0.00597551	1	22352096	R	II	HSPC157	Body	island	Body-island	chr1:22351917-22352194
cg21496511	0.00594209	0.00594209	3.89833	0.000277645	0.0462807	-2.03679	0.00594209	17	56232384	R	II	OR4D1	TSS200	shore	TSS200-shore	chr17:56234321-56234827
cg24272896	0.0059133	0.0059133	4.32627	6.85915e-05	0.0356282	-0.682758	0.0059133	20	45280960	F	II	SLC13A3	TSS1500	shore	TSS1500-shore	chr20:45279781-45280169
cg12609526	0.00588247	0.00588247	4.38042	5.72306e-05	0.0345956	-0.506514	0.00588247	1	116902548	F	II		IGR	opensea	IGR-opensea
cg15626828	0.00586795	0.00586795	3.98858	0.000207819	0.0432163	-1.75734	0.00586795	1	198651141	R	II	PTPRC	Body	opensea	Body-opensea
cg00076307	0.00584333	0.00584333	4.09473	0.000147273	0.0398087	-1.42435	0.00584333	5	128300967	F	II	SLC27A6	TSS1500	island	TSS1500-island	chr5:128300800-128301329
cg13516087	0.00579018	0.00579018	3.85607	0.000317656	0.0479386	-2.16644	0.00579018	12	123011565	F	II	KNTC1	TSS1500	island	TSS1500-island	chr12:123011261-123011765
cg00220905	0.00577089	0.00577089	3.81998	0.000356166	0.0493065	-2.27653	0.00577089	5	98110545	R	I	RGMB	Body	shore	Body-shore	chr5:98108678-98110307
cg11544714	0.00571701	0.00571701	3.90251	0.000273967	0.0461594	-2.02394	0.00571701	7	86781625	R	I	DMTF1	TSS1500	island	TSS1500-island	chr7:86781624-86782194
cg04182805	0.00566758	0.00566758	3.95628	0.000230599	0.0444037	-1.85775	0.00566758	6	33154830	R	II	COL11A2	Body	opensea	Body-opensea
cg21339478	0.00565036	0.00565036	4.01248	0.000192379	0.0422853	-1.68277	0.00565036	11	93475205	R	II	C11orf54	5'UTR	shore	5'UTR-shore	chr11:93474085-93475075
cg10074188	0.00563041	0.00563041	4.06034	0.000164724	0.040897	-1.53272	0.00563041	9	82239251	R	II	TLE4	5'UTR	opensea	5'UTR-opensea
cg02044051	0.00561814	0.00561814	3.87165	0.000302301	0.047504	-2.11874	0.00561814	11	9634970	R	II		IGR	island	IGR-island	chr11:9634969-9636065
cg03153397	0.00561045	0.00561045	4.05465	0.000167798	0.0410651	-1.55061	0.00561045	17	17910235	R	II	LRRC48	Body	island	Body-island	chr17:17910139-17910468
cg01300546	0.00560649	0.00560649	5.11151	4.6097e-06	0.0233006	1.96119	0.00560649	3	3841853	F	II	LRRN1	5'UTR	island	5'UTR-island	chr3:3840513-3842772
cg21115608	0.00556089	0.00556089	4.55324	3.19294e-05	0.0317854	0.0626479	0.00556089	13	20735860	R	I	GJA3	TSS1500	island	TSS1500-island	chr13:20735043-20736157
cg27103970	0.00554627	0.00554627	4.84504	1.17126e-05	0.0264178	1.04453	0.00554627	11	58344749	R	II	LPXN	TSS1500	shore	TSS1500-shore	chr11:58345673-58347321
cg20127035	0.00548863	0.00548863	3.87362	0.000300405	0.0473989	-2.11268	0.00548863	18	42260234	F	II	SETBP1	5'UTR	island	5'UTR-island	chr18:42258983-42260795
cg15105785	0.00547832	0.00547832	4.09808	0.000145669	0.0397156	-1.41375	0.00547832	6	37665692	R	II	MDGA1	5'UTR	island	5'UTR-island	chr6:37663761-37667102
cg08901917	0.00544039	0.00544039	4.36677	5.99088e-05	0.0348278	-0.551044	0.00544039	7	140772932	R	II		IGR	island	IGR-island	chr7:140772358-140774560
cg00155622	0.00543586	0.00543586	5.02588	6.23016e-06	0.0235612	1.66471	0.00543586	15	41710064	R	II	RTF1	Body	shore	Body-shore	chr15:41708907-41709951
cg22534627	0.00543134	0.00543134	4.26946	8.28661e-05	0.0368741	-0.866569	0.00543134	12	65004466	R	II	RASSF3	1stExon	island	1stExon-island	chr12:65003793-65004899
cg26104910	0.00538561	0.00538561	4.38423	5.65043e-05	0.034571	-0.494076	0.00538561	3	46934029	F	II	PTH1R	Body	island	Body-island	chr3:46933746-46934293
cg03037858	0.00537298	0.00537298	3.81071	0.000366768	0.0498279	-2.30473	0.00537298	9	88861091	R	II	C9orf153	5'UTR	opensea	5'UTR-opensea
cg26216891	0.00536685	0.00536685	3.96528	0.000224018	0.0441173	-1.82981	0.00536685	17	30669342	R	II	C17orf75	TSS200	shore	TSS200-shore	chr17:30669000-30669287
cg16857181	0.00536581	0.00536581	4.4559	4.44001e-05	0.0330544	-0.259146	0.00536581	7	32931955	F	II	KBTBD2	TSS1500	island	TSS1500-island	chr7:32930730-32931956
cg19488906	0.00533603	0.00533603	3.91295	0.000264974	0.0459394	-1.99177	0.00533603	6	161694840	F	II	AGPAT4	5'UTR	opensea	5'UTR-opensea
cg27069706	0.00532052	0.00532052	3.84083	0.000333399	0.0486341	-2.21299	0.00532052	6	31940217	R	II	STK19	Body	island	Body-island	chr6:31939730-31940559
cg21120786	0.00527948	0.00527948	4.47834	4.11596e-05	0.0328849	-0.185231	0.00527948	7	26904188	F	II	SKAP2	5'UTR	island	5'UTR-island	chr7:26903869-26904753
cg20681068	0.0052692	0.0052692	4.61515	2.58552e-05	0.0306326	0.26887	0.0052692	20	3389535	F	II	C20orf194	TSS1500	shore	TSS1500-shore	chr20:3387965-3388901
cg18755977	0.00524024	0.00524024	4.1118	0.000139289	0.0394389	-1.37038	0.00524024	7	149472934	R	II	SSPO	TSS200	shore	TSS200-shore	chr7:149470114-149471054
cg22831110	0.00522657	0.00522657	3.91758	0.000261074	0.0457165	-1.97747	0.00522657	1	24828607	R	II	RCAN3AS	Body	shore	Body-shore	chr1:24828865-24829878
cg02779991	0.00518185	0.00518185	3.82203	0.00035386	0.0492774	-2.27028	0.00518185	8	38253973	F	II	LETM2	Body	opensea	Body-opensea
cg09400081	0.0051789	0.0051789	3.92718	0.000253176	0.04534	-1.94785	0.0051789	4	146404033	R	II	SMAD1	5'UTR	shore	5'UTR-shore	chr4:146402870-146403983
cg06527989	0.00517822	0.00517822	3.91961	0.000259384	0.0456182	-1.97121	0.00517822	5	176239974	R	II	UNC5A	Body	shore	Body-shore	chr5:176236761-176238081
cg13709870	0.00515718	0.00515718	3.87244	0.000301542	0.0474773	-2.11632	0.00515718	4	16085546	F	II	PROM1	5'UTR	island	5'UTR-island	chr4:16084195-16085735
cg00969825	0.00511361	0.00511361	3.97084	0.000220045	0.0439407	-1.81254	0.00511361	5	150537152	F	II	ANXA6	5'UTR	island	5'UTR-island	chr5:150537019-150537418
cg19005387	0.00510393	0.00510393	3.97639	0.00021615	0.0438148	-1.7953	0.00510393	8	39778591	F	II	IDO1	Body	opensea	Body-opensea
cg11947493	0.00506134	0.00506134	3.8474	0.000326528	0.048329	-2.19295	0.00506134	8	23021515	F	II	TNFRSF10D	1stExon	island	1stExon-island	chr8:23021056-23021588
cg11889058	0.00498361	0.00498361	4.68675	2.02315e-05	0.0301261	0.508833	0.00498361	5	14609225	F	II	FAM105A	Body	opensea	Body-opensea
cg19651192	0.00498086	0.00498086	3.86501	0.000308755	0.0477202	-2.13908	0.00498086	13	88323266	R	II		IGR	shore	IGR-shore	chr13:88323569-88324640
cg23900982	0.00497267	0.00497267	3.91675	0.000261768	0.0457165	-1.98003	0.00497267	3	197677655	R	II	IQCG	TSS1500	opensea	TSS1500-opensea
cg10546176	0.00495956	0.00495956	3.90817	0.000269055	0.0460425	-2.0065	0.00495956	5	34929404	F	I	DNAJC21	TSS1500	island	TSS1500-island	chr5:34929401-34930441
cg10836755	0.00494685	0.00494685	3.87499	0.0002991	0.0473511	-2.10849	0.00494685	1	226546944	R	II		IGR	opensea	IGR-opensea
cg13743300	0.00494677	0.00494677	4.55129	3.21422e-05	0.0317854	0.0561579	0.00494677	22	23908225	F	II		IGR	shore	IGR-shore	chr22:23908322-23909178
cg20434178	0.0049466	0.0049466	4.01566	0.000190412	0.0422724	-1.67284	0.0049466	2	172968684	R	II	DLX2	TSS1500	shore	TSS1500-shore	chr2:172964762-172967857
cg08228350	0.00488625	0.00488625	3.97348	0.000218182	0.0439219	-1.80433	0.00488625	3	107149626	R	II		IGR	shore	IGR-shore	chr3:107149820-107150910
cg10662968	0.00485149	0.00485149	4.53286	3.42188e-05	0.0318543	-0.00498388	0.00485149	3	184529871	R	I	VPS8	TSS200	island	TSS200-island	chr3:184529812-184530255
cg02658739	0.00485127	0.00485127	4.11009	0.000140069	0.0394389	-1.37579	0.00485127	5	72143916	R	I	TNPO1	Body	island	Body-island	chr5:72143909-72144822
cg17106073	0.00485011	0.00485011	4.00075	0.000199815	0.0427727	-1.71941	0.00485011	19	41769254	R	I	HNRNPUL1	TSS1500	island	TSS1500-island	chr19:41769215-41769417
cg12286158	0.00480836	0.00480836	4.21324	9.98136e-05	0.0376265	-1.04728	0.00480836	22	38966699	R	I	DMC1	TSS1500	island	TSS1500-island	chr22:38966412-38966728
cg16164092	0.00480218	0.00480218	3.82556	0.000349932	0.0492632	-2.25955	0.00480218	6	31782675	F	I	HSPA1L	5'UTR	shore	5'UTR-shore	chr6:31782872-31785190
cg12770149	0.00478515	0.00478515	3.92132	0.00025797	0.0455858	-1.96594	0.00478515	1	223537199	R	II	SUSD4	5'UTR	island	5'UTR-island	chr1:223536842-223538628
cg04535587	0.00474926	0.00474926	4.45408	4.46733e-05	0.0331198	-0.265128	0.00474926	4	47487587	R	I	ATP10D	5'UTR	opensea	5'UTR-opensea
cg18880897	0.00473924	0.00473924	3.94905	0.00023602	0.0446067	-1.88017	0.00473924	5	96211810	R	II	ERAP2	5'UTR	opensea	5'UTR-opensea
cg25773246	0.00473754	0.00473754	3.89806	0.000277883	0.0462807	-2.03761	0.00473754	4	55083821	R	II		IGR	opensea	IGR-opensea
cg15887633	0.00473445	0.00473445	3.89847	0.000277522	0.0462807	-2.03636	0.00473445	14	93798458	F	II	BTBD7	5'UTR	shore	5'UTR-shore	chr14:93798709-93799804
cg16466893	0.00472909	0.00472909	4.08293	0.000153047	0.0400678	-1.46157	0.00472909	7	105925381	F	II	NAMPT	1stExon	island	1stExon-island	chr7:105924650-105925975
cg18481087	0.00472828	0.00472828	3.90245	0.000274017	0.0461594	-2.02411	0.00472828	3	160474064	F	II	PPM1L	5'UTR	island	5'UTR-island	chr3:160472310-160474487
cg08729719	0.00471204	0.00471204	5.06598	5.4115e-06	0.0234587	1.80332	0.00471204	16	85832335	F	II	COX4NB	Body	shore	Body-shore	chr16:85832420-85833842
cg05966277	0.0046888	0.0046888	4.11828	0.000136368	0.039235	-1.34985	0.0046888	15	55818880	R	II		IGR	opensea	IGR-opensea
cg19343880	0.00465411	0.00465411	3.90666	0.000270352	0.0460536	-2.01114	0.00465411	17	79791318	F	II	FAM195B	TSS200	island	TSS200-island	chr17:79790530-79791553
cg21658333	0.00464811	0.00464811	3.87002	0.000303874	0.047536	-2.12374	0.00464811	8	33342717	F	II	MAK16	5'UTR	island	5'UTR-island	chr8:33342171-33343141
cg00903702	0.00464524	0.00464524	4.29178	7.69437e-05	0.0364319	-0.7945	0.00464524	1	24285639	F	II	PNRC2	TSS1500	shore	TSS1500-shore	chr1:24285785-24286701
cg04906455	0.0045958	0.0045958	4.32246	6.9469e-05	0.0356311	-0.695124	0.0045958	12	74931262	R	II	ATXN7L3B	TSS1500	shore	TSS1500-shore	chr12:74931492-74931879
cg01109287	0.00457602	0.00457602	4.04828	0.000171305	0.0411902	-1.57061	0.00457602	10	65281299	F	II	REEP3	5'UTR	island	5'UTR-island	chr10:65280870-65282030
cg18772668	0.00456853	0.00456853	4.013	0.000192054	0.0422853	-1.68113	0.00456853	15	66994542	R	II	SMAD6	TSS200	island	TSS200-island	chr15:66993543-66996571
cg09394428	0.00456646	0.00456646	3.82025	0.000355866	0.0493037	-2.27572	0.00456646	22	22711753	F	II		IGR	opensea	IGR-opensea
cg26061898	0.00455717	0.00455717	4.37336	5.86003e-05	0.0346982	-0.529544	0.00455717	18	32924638	F	I	ZNF24	TSS1500	shore	TSS1500-shore	chr18:32923915-32924585
cg11789444	0.00454976	0.00454976	4.22428	9.62399e-05	0.0373443	-1.01189	0.00454976	3	119814398	F	II	GSK3B	TSS1500	island	TSS1500-island	chr3:119812775-119814649
cg24458466	0.00454159	0.00454159	4.42025	5.00652e-05	0.0339102	-0.376208	0.00454159	1	211849413	R	II	NEK2	TSS1500	shore	TSS1500-shore	chr1:211848641-211849176
cg03638642	0.00453509	0.00453509	4.28948	7.75327e-05	0.0364726	-0.801913	0.00453509	16	1877211	F	II	HAGH	TSS200	island	TSS200-island	chr16:1876113-1877633
cg16739396	0.00452598	0.00452598	3.84894	0.000324933	0.048257	-2.18824	0.00452598	1	63249836	R	I	ATG4C	1stExon	opensea	1stExon-opensea
cg10546040	0.00449732	0.00449732	4.03199	0.000180602	0.0415411	-1.62171	0.00449732	5	78280163	F	II	ARSB	Body	shore	Body-shore	chr5:78280317-78281300
cg17035770	0.00449185	0.00449185	4.03381	0.000179543	0.0415155	-1.61603	0.00449185	4	657538	F	II	PDE6B	Body	island	Body-island	chr4:656993-658162
cg11239256	0.00448806	0.00448806	3.89905	0.000277005	0.0462807	-2.03456	0.00448806	15	54051851	R	I	WDR72	1stExon	island	1stExon-island	chr15:54051655-54052004
cg11805338	0.00448027	0.00448027	4.13396	0.000129547	0.0389018	-1.30014	0.00448027	7	130742107	F	II	LINC-PINT	Body	opensea	Body-opensea
cg14737332	0.00446252	0.00446252	3.85839	0.000315323	0.0478854	-2.15934	0.00446252	10	114709880	F	I	TCF7L2	TSS200	shelf	TSS200-shelf	chr10:114712115-114712544
cg23724117	0.00441619	0.00441619	4.47047	4.22684e-05	0.0329591	-0.211161	0.00441619	2	136742428	R	II	DARS	Body	shore	Body-shore	chr2:136742687-136743595
cg12565250	0.00439617	0.00439617	4.47473	4.16656e-05	0.0329591	-0.197151	0.00439617	10	72165370	R	I	EIF4EBP2	Body	shore	Body-shore	chr10:72163717-72164573
cg09700602	0.00434813	0.00434813	4.23889	9.16994e-05	0.0373297	-0.964963	0.00434813	3	58223062	F	II	ABHD6	TSS200	shore	TSS200-shore	chr3:58223101-58224364
cg24831229	0.00433218	0.00433218	4.49333	3.91247e-05	0.0324129	-0.135762	0.00433218	11	65627818	R	II	MUS81	TSS200	island	TSS200-island	chr11:65624495-65628596
cg20369775	0.0043275	0.0043275	4.31093	7.21908e-05	0.0358484	-0.732503	0.0043275	13	45010051	F	I	TSC22D1	Body	shore	Body-shore	chr13:45011151-45011395
cg15876417	0.00431275	0.00431275	4.1483	0.000123597	0.0386247	-1.25457	0.00431275	12	40014132	F	II	ABCD2	TSS1500	opensea	TSS1500-opensea
cg05948408	0.00430251	0.00430251	4.38694	5.59919e-05	0.034571	-0.485204	0.00430251	5	88178572	R	I	MEF2C	5'UTR	shore	5'UTR-shore	chr5:88179866-88180258
cg07148139	0.00429965	0.00429965	4.14377	0.000125445	0.0386317	-1.26896	0.00429965	13	52585813	F	II	ALG11	TSS1500	island	TSS1500-island	chr13:52585314-52586567
cg17287322	0.00428794	0.00428794	4.01645	0.000189926	0.0422724	-1.67037	0.00428794	19	45458273	R	I	CLPTM1	TSS1500	island	TSS1500-island	chr19:45458213-45459083
cg03371306	0.00425752	0.00425752	3.84471	0.000329324	0.0484139	-2.20116	0.00425752	4	153456039	R	II	FBXW7	5'UTR	shore	5'UTR-shore	chr4:153456108-153457843
cg24577193	0.00424478	0.00424478	3.8332	0.000341565	0.0488824	-2.23627	0.00424478	1	78148396	F	II	ZZZ3	TSS200	island	TSS200-island	chr1:78148217-78149418
cg06158244	0.00424244	0.00424244	4.09069	0.000149224	0.039887	-1.43709	0.00424244	3	151987182	F	II	LOC401093	Body	island	Body-island	chr3:151986327-151987325
cg27014859	0.00420334	0.00420334	3.998	0.000201598	0.0428637	-1.72799	0.00420334	4	1796817	F	II	FGFR3	Body	island	Body-island	chr4:1794442-1797132
cg02009141	0.00419396	0.00419396	3.86996	0.00030393	0.047536	-2.12391	0.00419396	1	202311311	F	II	UBE2T	TSS1500	island	TSS1500-island	chr1:202311043-202311312
cg06440615	0.0041814	0.0041814	3.92008	0.000258997	0.0455858	-1.96977	0.0041814	20	271425	F	I	C20orf96	TSS200	island	TSS200-island	chr20:271055-271437
cg08879255	0.00417967	0.00417967	4.00076	0.000199807	0.0427727	-1.71937	0.00417967	16	20709238	R	II		IGR	opensea	IGR-opensea
cg13854135	0.00416892	0.00416892	4.26089	8.52548e-05	0.0371224	-0.894181	0.00416892	2	68997641	F	II	ARHGAP25	Body	opensea	Body-opensea
cg14163232	0.00416749	0.00416749	4.57634	2.95151e-05	0.0313629	0.139462	0.00416749	8	41348624	F	II	GOLGA7	Body	shore	Body-shore	chr8:41347794-41348581
cg04106584	0.00416715	0.00416715	4.03719	0.000177583	0.0414061	-1.60541	0.00416715	7	6099037	F	II	EIF2AK1	TSS200	shore	TSS200-shore	chr7:6098449-6098982
cg02399524	0.00416571	0.00416571	3.92883	0.000251837	0.04534	-1.94274	0.00416571	11	63258509	F	I	HRASLS5	1stExon	island	1stExon-island	chr11:63258378-63258804
cg19577529	0.00416353	0.00416353	4.0935	0.000147863	0.039887	-1.42822	0.00416353	6	106545667	F	II	PRDM1	TSS1500	opensea	TSS1500-opensea
cg11663600	0.0041577	0.0041577	4.08334	0.000152843	0.0400428	-1.46028	0.0041577	3	49941416	F	II	MST1R	TSS200	island	TSS200-island	chr3:49940888-49941426
cg24898562	0.00414396	0.00414396	3.92642	0.000253787	0.04534	-1.95018	0.00414396	19	15543952	F	II	WIZ	Body	shore	Body-shore	chr19:15542912-15543894
cg20876269	0.00414073	0.00414073	3.87645	0.000297713	0.0473107	-2.10401	0.00414073	17	236141	R	II		IGR	island	IGR-island	chr17:234438-236162
cg14285013	0.00413555	0.00413555	3.81034	0.000367195	0.0498279	-2.30585	0.00413555	8	67526270	R	II	MYBL1	TSS1500	shore	TSS1500-shore	chr8:67524607-67526059
cg13777411	0.00412883	0.00412883	3.83139	0.000343528	0.0489744	-2.24178	0.00412883	11	18343973	R	II	HPS5	TSS1500	island	TSS1500-island	chr11:18343625-18344238
cg09327628	0.0041197	0.0041197	4.74438	1.65925e-05	0.0287431	0.703032	0.0041197	1	32801665	R	II	MARCKSL1	5'UTR	island	5'UTR-island	chr1:32800859-32802229
cg25653103	0.00411381	0.00411381	3.86258	0.000311154	0.0478478	-2.14653	0.00411381	16	1993130	R	II	SEPX1	1stExon	island	1stExon-island	chr16:1992668-1993646
cg06191990	0.00409415	0.00409415	3.81806	0.000358339	0.0494041	-2.28238	0.00409415	12	58176640	F	II	TSFM	1stExon	opensea	1stExon-opensea
cg26770475	0.0040886	0.0040886	4.28858	7.77652e-05	0.0364853	-0.804824	0.0040886	7	99214145	F	I	ZNF498	TSS1500	island	TSS1500-island	chr7:99214144-99214885
cg26248066	0.00408559	0.00408559	3.88211	0.000292388	0.0470503	-2.08663	0.00408559	11	70303464	F	II		IGR	opensea	IGR-opensea
cg11518421	0.00407914	0.00407914	4.09942	0.000145036	0.0396381	-1.40953	0.00407914	5	137667529	R	II	CDC25C	TSS200	island	TSS200-island	chr5:137667502-137668037
cg17558270	0.00407416	0.00407416	4.237	9.2277e-05	0.0373297	-0.971061	0.00407416	5	106907411	F	II	EFNA5	Body	opensea	Body-opensea
cg09559545	0.004048	0.004048	4.71383	1.84333e-05	0.0290936	0.599971	0.004048	3	113775765	R	II	KIAA1407	TSS1500	shore	TSS1500-shore	chr3:113775147-113775582
cg06727412	0.0040388	0.0040388	4.48937	3.96522e-05	0.0325715	-0.148831	0.0040388	17	27895418	F	II	ABHD15	TSS1500	island	TSS1500-island	chr17:27893086-27896078
cg07849904	0.00403568	0.00403568	4.03553	0.00017854	0.041505	-1.61061	0.00403568	22	28197796	R	II	MN1	TSS1500	island	TSS1500-island	chr22:28192793-28198592
cg25142582	0.0040306	0.0040306	4.00523	0.000196942	0.0426272	-1.70542	0.0040306	2	27435069	F	II	SLC5A6	5'UTR	island	5'UTR-island	chr2:27434432-27435720
cg24362790	0.00401271	0.00401271	4.60735	2.65537e-05	0.0307772	0.242808	0.00401271	6	158589798	R	II	SERAC1	TSS1500	shore	TSS1500-shore	chr6:158588887-158589449
cg12112338	0.00401057	0.00401057	4.40583	5.2552e-05	0.0340667	-0.423444	0.00401057	4	23335722	R	II	MIR548AJ2	Body	opensea	Body-opensea
cg07944599	0.00400806	0.00400806	3.94184	0.000241548	0.044907	-1.90251	0.00400806	2	203131632	F	II	NOP58	Body	shore	Body-shore	chr2:203130313-203130760
cg09194815	0.00398648	0.00398648	4.65189	2.28016e-05	0.0301968	0.391797	0.00398648	13	100845274	F	II	PCCA	Body	opensea	Body-opensea
cg02528456	0.00397604	0.00397604	4.18158	0.000110793	0.0382385	-1.14853	0.00397604	4	84376348	R	II	HELQ	5'UTR	shore	5'UTR-shore	chr4:84376666-84377237
cg06496078	0.0039722	0.0039722	4.783	1.45207e-05	0.0277435	0.833743	0.0039722	12	107350075	F	II	C12orf23	5'UTR	island	5'UTR-island	chr12:107349152-107350089
cg04766250	0.00394533	0.00394533	4.59825	2.73914e-05	0.0311132	0.212444	0.00394533	2	30454910	F	II	LBH	Body	island	Body-island	chr2:30453566-30455655
cg18249149	0.00392146	0.00392146	4.29641	7.57659e-05	0.0362906	-0.779503	0.00392146	2	128785194	R	II	SAP130	TSS1500	island	TSS1500-island	chr2:128784499-128786247
cg22202131	0.00389771	0.00389771	4.67112	2.1347e-05	0.0301968	0.456303	0.00389771	4	129210019	R	II	PGRMC2	TSS1500	shore	TSS1500-shore	chr4:129208297-129209780
cg02808797	0.00388995	0.00388995	3.99125	0.000206035	0.0431912	-1.74902	0.00388995	1	208418771	R	II	PLXNA2	TSS1500	shore	TSS1500-shore	chr1:208416489-208418016
cg23657025	0.00388532	0.00388532	4.22977	9.45087e-05	0.0373297	-0.994264	0.00388532	20	48702589	F	II	UBE2V1	Body	opensea	Body-opensea
cg21097199	0.00387467	0.00387467	4.05939	0.000165233	0.0409146	-1.5357	0.00387467	3	121264819	F	I	POLQ	1stExon	island	1stExon-island	chr3:121264469-121264943
cg17219472	0.00385405	0.00385405	4.36311	6.06457e-05	0.0349097	-0.562945	0.00385405	2	172750740	R	II	SLC25A12	1stExon	island	1stExon-island	chr2:172750718-172751020
cg17892680	0.00383245	0.00383245	3.94105	0.000242157	0.0449513	-1.90494	0.00383245	10	133878370	R	I		IGR	shore	IGR-shore	chr10:133879005-133879255
cg25324046	0.00375947	0.00375947	4.01212	0.000192607	0.0422853	-1.68391	0.00375947	6	35889059	F	II	SRPK1	TSS200	island	TSS200-island	chr6:35888479-35889060
cg15114836	0.00375057	0.00375057	4.02856	0.000182622	0.041733	-1.63246	0.00375057	19	925199	R	II	ARID3A	TSS1500	island	TSS1500-island	chr19:925120-926816
cg16836355	0.00373474	0.00373474	3.8386	0.000335772	0.0487309	-2.21981	0.00373474	15	41218333	R	II		IGR	island	IGR-island	chr15:41217789-41223180
cg00129453	0.00372213	0.00372213	4.64988	2.29588e-05	0.0301968	0.385075	0.00372213	14	20801196	F	II	CCNB1IP1	5'UTR	opensea	5'UTR-opensea
cg16382722	0.0037205	0.0037205	4.89641	9.79659e-06	0.0260678	1.21987	0.0037205	16	314174	R	I	ITFG3	Body	opensea	Body-opensea
cg16560192	0.00369243	0.00369243	4.18097	0.000111017	0.0382462	-1.1505	0.00369243	12	120755671	F	II		IGR	island	IGR-island	chr12:120755346-120755672
cg03870162	0.00368878	0.00368878	3.84519	0.000328818	0.0484023	-2.19968	0.00368878	3	130745160	F	II	ASTE1	Body	shore	Body-shore	chr3:130745388-130745840
cg04126427	0.00367986	0.00367986	4.04763	0.000171671	0.0411902	-1.57267	0.00367986	10	120840676	R	II	EIF3A	TSS1500	shore	TSS1500-shore	chr10:120839592-120840480
cg18934103	0.00366912	0.00366912	3.81075	0.000366718	0.0498279	-2.3046	0.00366912	11	107729434	R	II	SLC35F2	1stExon	island	1stExon-island	chr11:107728949-107729586
cg26169439	0.00366818	0.00366818	4.62409	2.50776e-05	0.0305483	0.298732	0.00366818	13	77900179	F	I	MYCBP2	Body	shore	Body-shore	chr13:77900504-77901140
cg21336049	0.00364728	0.00364728	4.74622	1.64871e-05	0.0287431	0.70927	0.00364728	3	111805371	R	II	C3orf52	1stExon	island	1stExon-island	chr3:111804865-111805570
cg15239263	0.00364465	0.00364465	4.0717	0.00015875	0.0406171	-1.49698	0.00364465	16	31086047	F	II	ZNF668	TSS1500	island	TSS1500-island	chr16:31084343-31086048
cg08825138	0.00362504	0.00362504	3.96517	0.000224101	0.0441173	-1.83017	0.00362504	3	188157078	R	II	LPP	Body	opensea	Body-opensea
cg20216935	0.00362474	0.00362474	4.03837	0.000176907	0.0414061	-1.60173	0.00362474	3	30648407	R	II	TGFBR2	1stExon	island	1stExon-island	chr3:30647987-30648881
cg07046309	0.00362123	0.00362123	4.18156	0.000110801	0.0382385	-1.1486	0.00362123	10	98480898	R	II	PIK3AP1	TSS1500	shore	TSS1500-shore	chr10:98479725-98480487
cg10844118	0.00360073	0.00360073	4.58936	2.82342e-05	0.0311542	0.182823	0.00360073	14	58764924	F	I	FLJ31306	TSS200	island	TSS200-island	chr14:58764507-58764961
cg12154103	0.00359176	0.00359176	3.88027	0.000294114	0.0471214	-2.0923	0.00359176	19	41221190	R	II	ADCK4	5'UTR	island	5'UTR-island	chr19:41220886-41221205
cg07139788	0.00358105	0.00358105	4.36219	6.08337e-05	0.0349097	-0.565959	0.00358105	22	22171156	F	II	MAPK1	Body	opensea	Body-opensea
cg04840761	0.00354171	0.00354171	3.86968	0.000304203	0.047536	-2.12478	0.00354171	10	18940291	F	II	NSUN6	1stExon	shore	1stExon-shore	chr10:18940528-18940765
cg21850016	0.00352585	0.00352585	4.22114	9.7245e-05	0.0373443	-1.02197	0.00352585	19	4402035	F	II	SH3GL1	TSS1500	shore	TSS1500-shore	chr19:4400117-4400782
cg01796208	0.00349729	0.00349729	3.84929	0.000324569	0.0482523	-2.18716	0.00349729	1	63988433	F	II	ITGB3BP	Body	opensea	Body-opensea
cg12437239	0.00345414	0.00345414	4.86785	1.08204e-05	0.0260678	1.12228	0.00345414	3	167814123	F	II	GOLIM4	TSS1500	shore	TSS1500-shore	chr3:167812829-167814102
cg15619745	0.00343717	0.00343717	3.88989	0.000285228	0.0467155	-2.06275	0.00343717	10	112327325	F	II	SMC3	TSS200	island	TSS200-island	chr10:112327072-112327870
cg15921757	0.00342112	0.00342112	4.50935	3.70595e-05	0.0322379	-0.0828375	0.00342112	3	168864413	F	I	MECOM	TSS1500	island	TSS1500-island	chr3:168864030-168864449
cg27525037	0.00340102	0.00340102	3.99841	0.000201328	0.0428564	-1.7267	0.00340102	1	182361500	R	I	GLUL	TSS200	island	TSS200-island	chr1:182359697-182361563
cg08855729	0.00339694	0.00339694	5.24648	2.85951e-06	0.0216064	2.43178	0.00339694	12	14927099	R	I	H2AFJ	TSS200	shore	TSS200-shore	chr12:14927291-14928023
cg01165043	0.00336346	0.00336346	4.5721	2.99444e-05	0.0314448	0.125352	0.00336346	2	64994401	R	II		IGR	shore	IGR-shore	chr2:64994988-64995561
cg08617528	0.00336261	0.00336261	3.83685	0.000337642	0.0487583	-2.22516	0.00336261	16	8223313	F	II		IGR	opensea	IGR-opensea
cg16686760	0.00334058	0.00334058	3.96067	0.000227367	0.0442238	-1.84413	0.00334058	22	29702548	R	II	GAS2L1	TSS1500	island	TSS1500-island	chr22:29702245-29704723
cg05304177	0.00333839	0.00333839	3.91151	0.000266194	0.0459394	-1.99619	0.00333839	3	134083080	F	I	AMOTL2	Body	island	Body-island	chr3:134082860-134083201
cg26229274	0.00325548	0.00325548	4.08006	0.000154484	0.0401591	-1.47062	0.00325548	5	131629510	R	II	SLC22A4	TSS1500	island	TSS1500-island	chr5:131629230-131630797
cg04289040	0.00325292	0.00325292	4.438	4.7161e-05	0.0333777	-0.317964	0.00325292	6	27095113	F	I		IGR	opensea	IGR-opensea
cg07654712	0.00323923	0.00323923	4.16296	0.00011779	0.0384386	-1.20792	0.00323923	2	46926217	F	II	SOCS5	1stExon	island	1stExon-island	chr2:46925898-46926969
cg08350995	0.00323794	0.00323794	3.84718	0.000326753	0.0483334	-2.19361	0.00323794	9	4679058	R	II	CDC37L1-AS1	Body	shore	Body-shore	chr9:4679325-4679999
cg06664872	0.00323228	0.00323228	3.84551	0.000328492	0.0483924	-2.19872	0.00323228	5	96519548	R	I	RIOK2	TSS1500	island	TSS1500-island	chr5:96519419-96519645
cg17306884	0.00322814	0.00322814	4.37793	5.77103e-05	0.0346015	-0.514642	0.00322814	12	132379720	F	I	ULK1	Body	island	Body-island	chr12:132379542-132380052
cg25821991	0.00322464	0.00322464	3.82786	0.000347389	0.0491666	-2.25253	0.00322464	13	105636842	F	II		IGR	opensea	IGR-opensea
cg03066979	0.00321575	0.00321575	3.87501	0.000299078	0.0473511	-2.10842	0.00321575	11	14402815	F	II		IGR	island	IGR-island	chr11:14402600-14403086
cg24648864	0.00321571	0.00321571	3.84316	0.000330952	0.04848	-2.2059	0.00321571	8	146078283	F	II	COMMD5	5'UTR	island	5'UTR-island	chr8:146077931-146078881
cg24151862	0.00318117	0.00318117	3.88163	0.000292844	0.0470888	-2.08813	0.00318117	8	8594766	R	II		IGR	opensea	IGR-opensea
cg21600850	0.00317648	0.00317648	4.13879	0.000127511	0.038816	-1.28479	0.00317648	6	166401598	F	II	LOC441177	Body	island	Body-island	chr6:166401526-166402659
cg25685689	0.00317101	0.00317101	3.81817	0.000358217	0.0493973	-2.28205	0.00317101	20	57226910	F	II	STX16	5'UTR	shore	5'UTR-shore	chr20:57224695-57226322
cg27424244	0.00316109	0.00316109	4.54206	3.31663e-05	0.0318543	0.025526	0.00316109	19	2360282	R	I		IGR	island	IGR-island	chr19:2360241-2360753
cg22117760	0.00310867	0.00310867	4.00213	0.000198922	0.0427536	-1.71508	0.00310867	17	40925242	R	II	VPS25	TSS1500	opensea	TSS1500-opensea
cg19690984	0.00310808	0.00310808	4.33312	6.70411e-05	0.0355131	-0.660517	0.00310808	6	29521631	F	I		IGR	island	IGR-island	chr6:29521110-29521833
cg16867865	0.00308635	0.00308635	4.06409	0.000162731	0.040897	-1.52094	0.00308635	12	52427204	F	II		IGR	shore	IGR-shore	chr12:52426738-52427186
cg24441127	0.00306752	0.00306752	3.9941	0.000204152	0.0430797	-1.74015	0.00306752	1	181002976	R	II	MR1	TSS200	opensea	TSS200-opensea
cg21346818	0.00304202	0.00304202	4.78199	1.45716e-05	0.0277435	0.830317	0.00304202	17	46970413	R	I	ATP5G1	5'UTR	shore	5'UTR-shore	chr17:46969695-46970125
cg09707262	0.00300019	0.00300019	4.09034	0.000149394	0.039887	-1.43819	0.00300019	4	113438462	R	II	NEUROG2	TSS1500	shore	TSS1500-shore	chr4:113435898-113438002
cg11573859	0.00292501	0.00292501	4.40411	5.28566e-05	0.0341006	-0.429074	0.00292501	1	28907739	R	II	SNHG12	Body	shore	Body-shore	chr1:28908069-28908799
cg07663789	0.00289778	0.00289778	3.90712	0.000269958	0.0460536	-2.00973	0.00289778	5	32711429	F	II	NPR3	TSS1500	island	TSS1500-island	chr5:32709910-32714450
cg08279184	0.00288234	0.00288234	4.10819	0.000140939	0.0394389	-1.38179	0.00288234	13	27131641	R	I	WASF3	TSS200	island	TSS200-island	chr13:27131568-27132677
cg21674495	0.00283323	0.00283323	3.92467	0.000255212	0.0453937	-1.95558	0.00283323	6	26331727	F	I		IGR	opensea	IGR-opensea
cg13744304	0.00281502	0.00281502	4.17322	0.000113882	0.0383771	-1.1752	0.00281502	2	99224764	F	II	UNC50	TSS1500	island	TSS1500-island	chr2:99224681-99225322
cg10270698	0.00280728	0.00280728	4.22362	9.64505e-05	0.0373443	-1.01401	0.00280728	5	154239111	R	II	CNOT8	5'UTR	shore	5'UTR-shore	chr5:154237008-154238362
cg03536048	0.00275679	0.00275679	3.86626	0.000307528	0.0476399	-2.13525	0.00275679	20	60555190	F	II	TAF4	Body	island	Body-island	chr20:60554467-60555592
cg15841212	0.00275617	0.00275617	3.8323	0.000342542	0.0489108	-2.23902	0.00275617	18	51885030	R	I	C18orf54	TSS200	shore	TSS200-shore	chr18:51883947-51884994
cg12349875	0.00275534	0.00275534	4.00718	0.000195703	0.0425516	-1.69932	0.00275534	7	32530336	R	II	LSM5	Body	shore	Body-shore	chr7:32529753-32530146
cg00116058	0.00273839	0.00273839	4.16895	0.000115495	0.0384386	-1.18884	0.00273839	5	154320652	R	I	MRPL22	5'UTR	shelf	5'UTR-shelf	chr5:154317459-154317930
cg27128015	0.00271343	0.00271343	4.01403	0.000191419	0.0422853	-1.67794	0.00271343	10	73648663	F	II		IGR	island	IGR-island	chr10:73648628-73648956
cg09234025	0.00267191	0.00267191	3.84592	0.000328064	0.0483841	-2.19747	0.00267191	7	6145309	F	I	USP42	5'UTR	island	5'UTR-island	chr7:6144970-6145319
cg27370311	0.00266153	0.00266153	3.91651	0.000261973	0.0457165	-1.98079	0.00266153	5	57756144	F	I	PLK2	TSS200	island	TSS200-island	chr5:57755334-57756803
cg20592186	0.00264918	0.00264918	4.08114	0.000153944	0.0401222	-1.46723	0.00264918	12	54582867	F	I	SMUG1	TSS200	opensea	TSS200-opensea
cg00486611	0.00259389	0.00259389	3.87746	0.000296754	0.0472132	-2.1009	0.00259389	4	141295260	R	I	SCOC	Body	island	Body-island	chr4:141294666-141295274
cg07420970	0.00258651	0.00258651	3.82245	0.000353399	0.0492746	-2.26903	0.00258651	7	123197861	F	II	NDUFA5	TSS200	island	TSS200-island	chr7:123197660-123197925
cg14899731	0.0025755	0.0025755	4.48107	4.07819e-05	0.0328293	-0.176238	0.0025755	14	50328873	R	I		IGR	island	IGR-island	chr14:50328810-50329046
cg27172880	0.00256137	0.00256137	4.16647	0.00011644	0.0384386	-1.19675	0.00256137	19	40562354	R	I	ZNF780B	TSS1500	shore	TSS1500-shore	chr19:40561820-40562150
cg06955158	0.00249588	0.00249588	4.5975	2.74611e-05	0.0311132	0.209961	0.00249588	5	10249878	F	I	FAM173B	Body	island	Body-island	chr5:10249760-10251000
cg02318159	0.0024747	0.0024747	3.90922	0.000268156	0.0459888	-2.00327	0.0024747	17	2319529	R	I	LOC284009	TSS1500	opensea	TSS1500-opensea
cg12402038	0.00245995	0.00245995	4.99161	7.02546e-06	0.0245382	1.54657	0.00245995	10	53459369	F	I	PRKG1	Body	island	Body-island	chr10:53459251-53459759
cg05107039	0.0024037	0.0024037	4.9943	6.95946e-06	0.0245382	1.55585	0.0024037	2	86423005	R	I	IMMT	TSS200	shore	TSS200-shore	chr2:86422068-86422858
cg11162118	0.00235871	0.00235871	4.14872	0.000123428	0.0386247	-1.25325	0.00235871	11	31837104	F	I	PAX6	5'UTR	island	5'UTR-island	chr11:31831620-31839038
cg00109300	0.00234346	0.00234346	3.90546	0.000271391	0.0460711	-2.01483	0.00234346	6	143265806	F	II	HIVEP2	5'UTR	island	5'UTR-island	chr6:143265719-143268791
cg19416904	0.00231651	0.00231651	4.77876	1.47352e-05	0.0277984	0.819367	0.00231651	8	146176323	F	I	ZNF16	TSS200	island	TSS200-island	chr8:146175835-146176337
cg02954252	0.00227849	0.00227849	4.12623	0.000132866	0.0390958	-1.32465	0.00227849	12	57119365	F	I	NACA	TSS1500	island	TSS1500-island	chr12:57118977-57119374
cg22936016	0.00224808	0.00224808	4.07182	0.000158689	0.0406171	-1.49661	0.00224808	15	40075187	R	I	FSIP1	TSS200	island	TSS200-island	chr15:40074645-40075188
cg20142271	0.00223774	0.00223774	3.94626	0.000238142	0.0446067	-1.88881	0.00223774	4	81106287	F	I	PRDM8	TSS200	shore	TSS200-shore	chr4:81104761-81105527
cg09007161	0.00223009	0.00223009	3.99089	0.000206276	0.0431912	-1.75015	0.00223009	11	22647650	R	I	FANCF	TSS1500	shore	TSS1500-shore	chr11:22646706-22647441
cg04992875	0.00208578	0.00208578	3.91497	0.000263269	0.0458063	-1.98555	0.00208578	17	55335036	R	I	MSI2	Body	shore	Body-shore	chr17:55333068-55334245
cg03918614	0.0020753	0.0020753	4.12987	0.000131292	0.0390179	-1.3131	0.0020753	16	87096418	R	I		IGR	opensea	IGR-opensea
cg25981801	0.00201659	0.00201659	4.06086	0.000164448	0.040897	-1.5311	0.00201659	19	2740389	F	I	SLC39A3	TSS1500	island	TSS1500-island	chr19:2739851-2740393
cg00064415	0.0020014	0.0020014	4.07376	0.000157687	0.040564	-1.49048	0.0020014	17	31325472	R	I		IGR	opensea	IGR-opensea
cg06206902	0.00195863	0.00195863	4.23668	9.23731e-05	0.0373297	-0.972071	0.00195863	7	27191226	F	I		IGR	shore	IGR-shore	chr7:27190274-27191115
cg18458295	0.00183034	0.00183034	3.98834	0.00020798	0.0432163	-1.75809	0.00183034	11	46722285	F	I	ZNF408	TSS200	island	TSS200-island	chr11:46721979-46722428
cg04132917	0.00179782	0.00179782	3.83066	0.000344328	0.0489744	-2.24402	0.00179782	15	61520001	F	I	RORA	Body	island	Body-island	chr15:61519621-61520031
cg02208902	0.00171475	0.00171475	3.84699	0.000326953	0.0483468	-2.1942	0.00171475	7	94138941	R	II	CASD1	TSS1500	shore	TSS1500-shore	chr7:94139031-94139949
cg02004621	0.00150167	0.00150167	3.98257	0.000211887	0.0434771	-1.77606	0.00150167	6	43027301	F	I	KLC4	TSS1500	island	TSS1500-island	chr6:43026939-43027841
cg03090351	0.00146415	0.00146415	3.97428	0.000217622	0.0439	-1.80185	0.00146415	19	2163665	R	I	DOT1L	TSS1500	island	TSS1500-island	chr19:2163632-2165603
cg08520228	0.0014573	0.0014573	4.15921	0.00011925	0.0384386	-1.21987	0.0014573	19	44617825	R	I	ZNF225	5'UTR	island	5'UTR-island	chr19:44617490-44617831
cg27207430	0.00125928	0.00125928	4.15015	0.00012285	0.0386247	-1.2487	0.00125928	12	50478730	F	I	SMARCD1	TSS1500	shore	TSS1500-shore	chr12:50478886-50479329
cg22883077	0.00125585	0.00125585	3.85619	0.000317539	0.0479386	-2.16609	0.00125585	1	185286646	R	I	IVNS1ABP	TSS200	island	TSS200-island	chr1:185285329-185286735
cg27394203	-0.00137471	-0.00137471	-4.20148	0.000103765	0.0377465	-1.08496	-0.00137471	17	7752261	F	I	KDM6B	Body	shelf	Body-shelf	chr17:7754918-7755584
cg11933712	-0.00166584	-0.00166584	-4.00972	0.000194106	0.0424688	-1.6914	-0.00166584	17	952963	F	I	ABR	Body	shore	Body-shore	chr17:951746-952265
cg18490269	-0.00177392	-0.00177392	-4.07263	0.00015827	0.040594	-1.49405	-0.00177392	7	1849928	F	I		IGR	opensea	IGR-opensea
cg26531551	-0.00181964	-0.00181964	-3.81693	0.000359621	0.0494979	-2.28581	-0.00181964	13	113702436	F	I	MCF2L	Body	shore	Body-shore	chr13:113701833-113702280
cg22024145	-0.0018372	-0.0018372	-3.85102	0.000322793	0.0481379	-2.18188	-0.0018372	1	87170575	F	I	SH3GLB1	5'UTR	island	5'UTR-island	chr1:87169875-87171015
cg04145553	-0.00215482	-0.00215482	-3.81556	0.000361183	0.0495799	-2.28998	-0.00215482	19	52838739	F	II	ZNF610	TSS1500	shore	TSS1500-shore	chr19:52839444-52839937
cg17846497	-0.0022151	-0.0022151	-3.8993	0.000276785	0.0462807	-2.0338	-0.0022151	17	78290901	R	I	RNF213	Body	opensea	Body-opensea
cg07657131	-0.00227916	-0.00227916	-4.003	0.000198368	0.042711	-1.71239	-0.00227916	16	11762803	R	I	SNN	5'UTR	island	5'UTR-island	chr16:11762563-11763246
cg07295775	-0.00228846	-0.00228846	-4.0877	0.000150685	0.0399764	-1.44652	-0.00228846	12	105071483	R	I	CHST11	Body	opensea	Body-opensea
cg08246029	-0.00229917	-0.00229917	-4.07991	0.000154564	0.0401591	-1.47112	-0.00229917	8	70246492	R	I		IGR	opensea	IGR-opensea
cg06776953	-0.00230433	-0.00230433	-4.06505	0.000162223	0.0408861	-1.51792	-0.00230433	1	149859104	R	II	HIST2H2AB	1stExon	island	1stExon-island	chr1:149857769-149859470
cg00393546	-0.00234055	-0.00234055	-3.96019	0.000227717	0.0442238	-1.84562	-0.00234055	10	461919	F	I	DIP2C	Body	shore	Body-shore	chr10:459692-460058
cg09709142	-0.00241676	-0.00241676	-3.96352	0.000225296	0.0441525	-1.8353	-0.00241676	13	97919888	F	I	MBNL2	5'UTR	opensea	5'UTR-opensea
cg24047014	-0.0024968	-0.0024968	-4.54928	3.23619e-05	0.0318305	0.0495061	-0.0024968	11	35222480	R	II	CD44	Body	opensea	Body-opensea
cg10608858	-0.00251935	-0.00251935	-3.89748	0.0002784	0.0462939	-2.0394	-0.00251935	7	151491913	R	I	PRKAG2	5'UTR	opensea	5'UTR-opensea
cg01993067	-0.00255737	-0.00255737	-3.82527	0.000350257	0.0492711	-2.26044	-0.00255737	11	68851601	R	I	TPCN2	Body	shore	Body-shore	chr11:68849897-68850551
cg16850298	-0.00256492	-0.00256492	-3.83502	0.000339597	0.0488325	-2.23071	-0.00256492	10	102297441	R	II	HIF1AN	Body	opensea	Body-opensea
cg14027857	-0.00257693	-0.00257693	-4.68503	2.03514e-05	0.030146	0.50305	-0.00257693	1	208136797	F	I		IGR	island	IGR-island	chr1:208136666-208137183
cg16419136	-0.00259152	-0.00259152	-4.44265	4.64283e-05	0.0333607	-0.302698	-0.00259152	16	88752807	R	II	MGC23284	Body	island	Body-island	chr16:88752520-88753278
cg27150788	-0.00267395	-0.00267395	-3.98621	0.000209416	0.0432394	-1.76474	-0.00267395	21	44847231	R	I	SIK1	TSS1500	opensea	TSS1500-opensea
cg08497563	-0.00272562	-0.00272562	-3.91086	0.000266749	0.0459559	-1.9982	-0.00272562	1	26793834	F	II	LOC101928324	Body	opensea	Body-opensea
cg13136036	-0.00275082	-0.00275082	-3.83767	0.000336763	0.0487397	-2.22265	-0.00275082	4	187065944	R	I	FAM149A	TSS200	shore	TSS200-shore	chr4:187066155-187066460
cg05604702	-0.00280426	-0.00280426	-3.93344	0.000248145	0.045223	-1.9285	-0.00280426	7	2199495	F	II	MAD1L1	Body	shelf	Body-shelf	chr7:2195683-2195983
cg20772596	-0.00283319	-0.00283319	-3.81889	0.000357393	0.0493563	-2.27983	-0.00283319	11	1704507	R	I	HCCA2	Body	opensea	Body-opensea
cg17450902	-0.00288215	-0.00288215	-3.86197	0.000311751	0.0478536	-2.14838	-0.00288215	4	102866095	F	II	BANK1	Body	opensea	Body-opensea
cg12690016	-0.00289047	-0.00289047	-4.1022	0.000143724	0.0395561	-1.40073	-0.00289047	1	1507138	R	II	SSU72	Body	shelf	Body-shelf	chr1:1509482-1510747
cg21506220	-0.0029215	-0.0029215	-4.1477	0.000123839	0.0386247	-1.25647	-0.0029215	2	3391403	R	II	TTC15	Body	island	Body-island	chr2:3391402-3392500
cg24713940	-0.00292204	-0.00292204	-3.92068	0.000258497	0.0455858	-1.96791	-0.00292204	6	169629714	F	II	THBS2	Body	shelf	Body-shelf	chr6:169631759-169632823
cg11517528	-0.00292404	-0.00292404	-3.88367	0.000290943	0.0469908	-2.08186	-0.00292404	2	128101564	F	I	MAP3K2	TSS1500	opensea	TSS1500-opensea
cg02652959	-0.00293791	-0.00293791	-3.84826	0.000325632	0.048286	-2.19031	-0.00293791	12	123104446	R	I	KNTC1	Body	opensea	Body-opensea
cg19067909	-0.00297643	-0.00297643	-4.25536	8.68326e-05	0.0372564	-0.911996	-0.00297643	11	72476693	F	II	STARD10	Body	opensea	Body-opensea
cg13765345	-0.00299052	-0.00299052	-3.99259	0.000205149	0.0431346	-1.74486	-0.00299052	11	64131561	R	II	RPS6KA4	Body	opensea	Body-opensea
cg18743140	-0.00302671	-0.00302671	-3.91644	0.00026203	0.0457165	-1.981	-0.00302671	2	28680017	R	II		IGR	opensea	IGR-opensea
cg14797042	-0.00302758	-0.00302758	-3.99494	0.000203596	0.0430461	-1.73752	-0.00302758	16	57865112	F	II		IGR	opensea	IGR-opensea
cg07102667	-0.0030574	-0.0030574	-3.82021	0.000355914	0.0493037	-2.27585	-0.0030574	15	34546781	F	II	SLC12A6	ExonBnd	opensea	ExonBnd-opensea
cg23938637	-0.00306029	-0.00306029	-3.98444	0.000210611	0.0433294	-1.77023	-0.00306029	11	865749	R	I	TSPAN4	Body	opensea	Body-opensea
cg26626069	-0.00306166	-0.00306166	-3.92238	0.000257095	0.0455858	-1.96267	-0.00306166	10	103124273	R	II	BTRC	Body	opensea	Body-opensea
cg02180979	-0.00307567	-0.00307567	-5.03879	5.95407e-06	0.0234587	1.7093	-0.00307567	10	73575440	F	I	CDH23	3'UTR	opensea	3'UTR-opensea
cg23373558	-0.00309281	-0.00309281	-3.97028	0.000220441	0.0439835	-1.81427	-0.00309281	1	224437996	F	II	NVL	Body	opensea	Body-opensea
cg11942570	-0.00311048	-0.00311048	-4.01426	0.000191275	0.0422853	-1.67721	-0.00311048	17	37170346	R	II		IGR	opensea	IGR-opensea
cg11815478	-0.00312486	-0.00312486	-4.01432	0.000191239	0.0422853	-1.67702	-0.00312486	1	236357439	F	II	GPR137B	Body	opensea	Body-opensea
cg12675036	-0.00312512	-0.00312512	-3.81415	0.000362792	0.0496937	-2.29425	-0.00312512	12	22672167	F	II	C2CD5	ExonBnd	opensea	ExonBnd-opensea
cg00234212	-0.00312536	-0.00312536	-3.97493	0.000217169	0.043894	-1.79984	-0.00312536	3	105850083	F	II		IGR	opensea	IGR-opensea
cg24744386	-0.00312621	-0.00312621	-4.08445	0.00015229	0.0400395	-1.45677	-0.00312621	1	63924386	R	II	ITGB3BP	Body	opensea	Body-opensea
cg23338654	-0.00313439	-0.00313439	-4.11978	0.000135699	0.039235	-1.34509	-0.00313439	3	122920582	R	II	SEC22A	TSS200	shore	TSS200-shore	chr3:122920703-122921114
cg05969038	-0.00313591	-0.00313591	-4.53799	3.36274e-05	0.0318543	0.0120414	-0.00313591	7	213500	R	I	FAM20C	Body	opensea	Body-opensea
cg16585820	-0.00313959	-0.00313959	-3.87392	0.000300119	0.0473743	-2.11176	-0.00313959	12	92422572	R	II		IGR	opensea	IGR-opensea
cg26745000	-0.00315564	-0.00315564	-4.15095	0.000122529	0.0386247	-1.24616	-0.00315564	15	63308265	F	II		IGR	opensea	IGR-opensea
cg03343672	-0.00318663	-0.00318663	-3.81063	0.000366855	0.0498279	-2.30496	-0.00318663	7	2023329	R	II	MAD1L1	Body	shelf	Body-shelf	chr7:2019763-2020100
cg03615921	-0.00319318	-0.00319318	-4.17131	0.000114601	0.0384102	-1.18131	-0.00319318	16	89375284	R	II	ANKRD11	Body	shore	Body-shore	chr16:89371981-89373514
cg04446057	-0.00319545	-0.00319545	-4.09	0.00014956	0.0399044	-1.43927	-0.00319545	11	18657409	R	II	SPTY2D1	TSS1500	shore	TSS1500-shore	chr11:18655811-18656482
cg02027147	-0.00320767	-0.00320767	-3.82952	0.000345569	0.0490271	-2.24748	-0.00320767	1	224367236	R	II		IGR	shelf	IGR-shelf	chr1:224370585-224371755
cg03273012	-0.00321607	-0.00321607	-3.93129	0.000249862	0.045263	-1.93515	-0.00321607	6	36837450	F	II	PPIL1	Body	opensea	Body-opensea
cg15136568	-0.00322504	-0.00322504	-4.40859	5.20667e-05	0.0339808	-0.414404	-0.00322504	1	154938439	F	II	SHC1	Body	shelf	Body-shelf	chr1:154933928-154934735
cg13495918	-0.00323582	-0.00323582	-3.85824	0.000315469	0.0478854	-2.15979	-0.00323582	1	161575324	F	II	HSPA7	TSS1500	shore	TSS1500-shore	chr1:161575534-161576908
cg05456067	-0.00324559	-0.00324559	-4.2799	8.0043e-05	0.0365555	-0.832885	-0.00324559	20	7973027	F	II	TMX4	Body	opensea	Body-opensea
cg25150313	-0.00324743	-0.00324743	-3.82369	0.000352016	0.0492746	-2.26526	-0.00324743	10	73554981	F	II	CDH23	TSS1500	opensea	TSS1500-opensea
cg17609887	-0.00325214	-0.00325214	-3.80844	0.0003694	0.0498798	-2.3116	-0.00325214	7	157053014	F	II	UBE3C	Body	opensea	Body-opensea
cg23457363	-0.00325258	-0.00325258	-3.90907	0.000268279	0.0459888	-2.00371	-0.00325258	17	1449020	R	II	PITPNA	Body	opensea	Body-opensea
cg12671385	-0.00326905	-0.00326905	-4.08209	0.000153467	0.0400884	-1.46423	-0.00326905	6	110520120	F	II	CDC40	Body	opensea	Body-opensea
cg05455680	-0.00327274	-0.00327274	-3.90975	0.000267696	0.0459888	-2.00162	-0.00327274	22	44394758	F	II	PARVB	TSS1500	shelf	TSS1500-shelf	chr22:44392309-44392669
cg02700980	-0.00327892	-0.00327892	-4.14029	0.000126887	0.0387853	-1.28003	-0.00327892	2	180869803	F	II	CWC22	5'UTR	shore	5'UTR-shore	chr2:180871627-180871874
cg25969768	-0.00328243	-0.00328243	-4.04028	0.000175815	0.0413988	-1.59574	-0.00328243	1	236723079	R	I	HEATR1	Body	opensea	Body-opensea
cg15366207	-0.00329946	-0.00329946	-3.97424	0.000217652	0.0439	-1.80198	-0.00329946	12	121019285	F	II	POP5	TSS200	island	TSS200-island	chr12:121018728-121019369
cg17224401	-0.00336052	-0.00336052	-4.04057	0.000175648	0.0413988	-1.59482	-0.00336052	3	46149996	R	II		IGR	opensea	IGR-opensea
cg01582501	-0.00336469	-0.00336469	-3.95047	0.000234947	0.0446067	-1.87578	-0.00336469	14	100809648	R	II	WARS	Body	opensea	Body-opensea
cg18488858	-0.00337911	-0.00337911	-3.80988	0.000367725	0.0498354	-2.30724	-0.00337911	9	88307847	R	I	AGTPBP1	Body	opensea	Body-opensea
cg12478651	-0.00337981	-0.00337981	-3.91245	0.000265392	0.0459394	-1.99329	-0.00337981	6	33376677	R	I	KIFC1	Body	shore	Body-shore	chr6:33377929-33379167
cg00846511	-0.00338225	-0.00338225	-3.86824	0.000305601	0.047596	-2.1292	-0.00338225	8	107439257	R	II	OXR1	Body	opensea	Body-opensea
cg16918952	-0.00338532	-0.00338532	-4.18016	0.000111312	0.0382462	-1.15307	-0.00338532	4	183603166	F	II	TENM3	ExonBnd	opensea	ExonBnd-opensea
cg12501004	-0.00339281	-0.00339281	-3.94505	0.000239073	0.0446574	-1.89258	-0.00339281	12	117287232	F	II	RNFT2	Body	opensea	Body-opensea
cg19482605	-0.00339559	-0.00339559	-3.9258	0.000254291	0.04534	-1.95209	-0.00339559	20	52358468	R	II		IGR	opensea	IGR-opensea
cg09183753	-0.00341829	-0.00341829	-3.99504	0.000203531	0.0430461	-1.73721	-0.00341829	20	55204342	R	I	TFAP2C	TSS200	island	TSS200-island	chr20:55200279-55206789
cg17617792	-0.00341983	-0.00341983	-4.21436	9.94472e-05	0.0376265	-1.04371	-0.00341983	6	35936713	F	II	SLC26A8	ExonBnd	opensea	ExonBnd-opensea
cg13917916	-0.00342952	-0.00342952	-4.65813	2.23196e-05	0.0301968	0.412704	-0.00342952	20	62680986	R	I	SOX18	TSS200	shore	TSS200-shore	chr20:62681074-62681332
cg04641165	-0.00343793	-0.00343793	-4.10206	0.000143789	0.0395561	-1.40117	-0.00343793	6	16139117	R	II	MYLIP	Body	opensea	Body-opensea
cg12918009	-0.00347455	-0.00347455	-4.35235	6.28687e-05	0.0350888	-0.597986	-0.00347455	4	109088779	R	II	LEF1	TSS1500	island	TSS1500-island	chr4:109087747-109090407
cg08810419	-0.0034753	-0.0034753	-4.30834	7.28166e-05	0.0359058	-0.740897	-0.0034753	16	84696447	R	II		IGR	shore	IGR-shore	chr16:84695169-84695681
cg17866356	-0.00349312	-0.00349312	-4.63108	2.44848e-05	0.0301968	0.322128	-0.00349312	19	48744411	F	II	CARD8	5'UTR	opensea	5'UTR-opensea
cg04279689	-0.00349494	-0.00349494	-4.12185	0.000134783	0.0391947	-1.33852	-0.00349494	16	86596778	F	II		IGR	shore	IGR-shore	chr16:86597574-86597803
cg12450936	-0.00349651	-0.00349651	-3.84029	0.000333974	0.0486629	-2.21465	-0.00349651	9	21098568	F	II		IGR	opensea	IGR-opensea
cg21293831	-0.00350278	-0.00350278	-3.94067	0.000242459	0.0449609	-1.90614	-0.00350278	6	170591802	F	I	DLL1	3'UTR	shore	3'UTR-shore	chr6:170592384-170593079
cg25644208	-0.0035079	-0.0035079	-4.51866	3.59074e-05	0.0320743	-0.0520103	-0.0035079	11	128899306	F	II	ARHGAP32	Body	opensea	Body-opensea
cg18547437	-0.00351336	-0.00351336	-4.22505	9.59971e-05	0.0373443	-1.00943	-0.00351336	2	102584582	R	II		IGR	opensea	IGR-opensea
cg19910616	-0.00351622	-0.00351622	-4.30464	7.37204e-05	0.0360874	-0.752892	-0.00351622	3	123143630	F	II	ADCY5	Body	opensea	Body-opensea
cg16671651	-0.0035223	-0.0035223	-3.83886	0.000335496	0.0487309	-2.21902	-0.0035223	7	4798326	F	II	FOXK1	Body	shore	Body-shore	chr7:4798529-4799281
cg12155502	-0.00352595	-0.00352595	-3.92708	0.00025325	0.04534	-1.94814	-0.00352595	5	142384038	F	II	ARHGAP26	Body	opensea	Body-opensea
cg24736380	-0.0035288	-0.0035288	-4.02958	0.000182021	0.0416366	-1.62928	-0.0035288	10	3144101	F	I	PFKP	Body	shore	Body-shore	chr10:3145919-3146206
cg01025794	-0.00352961	-0.00352961	-3.88284	0.000291711	0.0470277	-2.0844	-0.00352961	6	148701010	R	II	SASH1	Body	opensea	Body-opensea
cg15089779	-0.00353148	-0.00353148	-5.03728	5.98565e-06	0.0234587	1.7041	-0.00353148	10	52104276	F	II	SGMS1	5'UTR	opensea	5'UTR-opensea
cg21111294	-0.00354573	-0.00354573	-3.88102	0.00029341	0.0471092	-2.08999	-0.00354573	3	183898691	R	II	AP2M1	Body	opensea	Body-opensea
cg04312967	-0.00354586	-0.00354586	-4.09188	0.000148646	0.039887	-1.43334	-0.00354586	16	1597521	R	I	IFT140	Body	shore	Body-shore	chr16:1598952-1599157
cg17726970	-0.00355517	-0.00355517	-4.28401	7.89571e-05	0.0365555	-0.819609	-0.00355517	3	141660756	F	II		IGR	opensea	IGR-opensea
cg14833402	-0.00355961	-0.00355961	-4.2429	9.04913e-05	0.0373297	-0.952083	-0.00355961	3	138640362	R	II		IGR	opensea	IGR-opensea
cg20876096	-0.00355994	-0.00355994	-4.12681	0.000132612	0.0390879	-1.3228	-0.00355994	7	115907103	R	II		IGR	opensea	IGR-opensea
cg19244992	-0.00356911	-0.00356911	-3.93189	0.00024938	0.045263	-1.93329	-0.00356911	13	30445926	F	II		IGR	opensea	IGR-opensea
cg00640022	-0.0035898	-0.0035898	-3.97615	0.000216316	0.0438148	-1.79604	-0.0035898	20	36689848	R	II	RPRD1B	Body	opensea	Body-opensea
cg19451915	-0.00359338	-0.00359338	-3.9051	0.000271708	0.0460834	-2.01596	-0.00359338	7	52196709	R	I		IGR	opensea	IGR-opensea
cg03963174	-0.00359489	-0.00359489	-4.11002	0.000140098	0.0394389	-1.37599	-0.00359489	1	184558493	R	II	C1orf21	Body	opensea	Body-opensea
cg21111720	-0.00359517	-0.00359517	-3.97311	0.000218448	0.0439219	-1.80551	-0.00359517	2	110364670	R	II	2021-09-10	Body	opensea	Body-opensea
cg20204476	-0.00360179	-0.00360179	-3.99072	0.000206393	0.0431912	-1.75069	-0.00360179	10	114187139	F	II	ACSL5	3'UTR	opensea	3'UTR-opensea
cg20374784	-0.00360498	-0.00360498	-4.15861	0.000119485	0.0384386	-1.22177	-0.00360498	11	96124265	F	II	CCDC82	TSS1500	shore	TSS1500-shore	chr11:96122536-96123587
cg27273821	-0.00360704	-0.00360704	-3.92118	0.000258084	0.0455858	-1.96637	-0.00360704	16	72854773	F	II	ZFHX3	Body	opensea	Body-opensea
cg10196443	-0.00360952	-0.00360952	-4.05745	0.000166278	0.0409685	-1.5418	-0.00360952	6	130213256	R	II		IGR	opensea	IGR-opensea
cg07504154	-0.00360982	-0.00360982	-3.93581	0.000246267	0.0450691	-1.92117	-0.00360982	4	177159387	F	II	ASB5	Body	opensea	Body-opensea
cg23525492	-0.00361089	-0.00361089	-4.63177	2.4427e-05	0.0301968	0.324439	-0.00361089	15	81282434	F	II	MESDC2	TSS1500	shore	TSS1500-shore	chr15:81281878-81282417
cg15222390	-0.00361771	-0.00361771	-3.86719	0.000306621	0.0476101	-2.1324	-0.00361771	4	174321829	R	II	SCRG1	TSS1500	opensea	TSS1500-opensea
cg24751615	-0.0036219	-0.0036219	-3.97648	0.000216088	0.0438148	-1.79502	-0.0036219	11	9739592	R	II	SWAP70	Body	opensea	Body-opensea
cg04732054	-0.00363306	-0.00363306	-4.33112	6.74914e-05	0.0355254	-0.667029	-0.00363306	19	44660337	R	II	ZNF234	Body	opensea	Body-opensea
cg09068169	-0.00363425	-0.00363425	-4.01836	0.000188757	0.0422231	-1.6644	-0.00363425	17	952071	F	I	ABR	Body	island	Body-island	chr17:951746-952265
cg06380029	-0.00363566	-0.00363566	-3.92074	0.000258452	0.0455858	-1.96774	-0.00363566	5	61173842	R	II		IGR	opensea	IGR-opensea
cg02694974	-0.00365604	-0.00365604	-3.86771	0.000306118	0.047596	-2.13082	-0.00365604	15	38794851	F	II	RASGRP1	Body	opensea	Body-opensea
cg25697694	-0.00366233	-0.00366233	-3.97544	0.000216814	0.0438855	-1.79826	-0.00366233	19	768714	R	II		IGR	opensea	IGR-opensea
cg11270942	-0.00366632	-0.00366632	-3.85953	0.000314178	0.0478854	-2.15584	-0.00366632	9	132671525	F	II	FNBP1	Body	opensea	Body-opensea
cg14016166	-0.00367465	-0.00367465	-3.8156	0.000361136	0.0495799	-2.28985	-0.00367465	7	75543425	F	II	POR	TSS1500	shore	TSS1500-shore	chr7:75543965-75544775
cg04832245	-0.00367974	-0.00367974	-3.91897	0.000259919	0.0456391	-1.9732	-0.00367974	6	32829144	F	II		IGR	opensea	IGR-opensea
cg14200842	-0.00368169	-0.00368169	-4.09586	0.000146731	0.0397966	-1.42078	-0.00368169	9	95422752	F	II	IPPK	Body	opensea	Body-opensea
cg00684776	-0.00369659	-0.00369659	-4.14284	0.000125829	0.0386375	-1.27192	-0.00369659	19	53465830	R	II	ZNF816A	5'UTR	island	5'UTR-island	chr19:53465730-53466323
cg07488565	-0.00369894	-0.00369894	-3.99027	0.000206693	0.0431912	-1.7521	-0.00369894	2	39046197	F	II	DHX57	ExonBnd	opensea	ExonBnd-opensea
cg21297463	-0.00369924	-0.00369924	-3.81553	0.000361221	0.0495799	-2.29008	-0.00369924	7	30012103	R	II	SCRN1	Body	opensea	Body-opensea
cg01324084	-0.00369983	-0.00369983	-4.28528	7.86229e-05	0.0365555	-0.815486	-0.00369983	11	61079817	F	II	DDB1	Body	opensea	Body-opensea
cg11753721	-0.00370263	-0.00370263	-3.82269	0.000353123	0.0492746	-2.26828	-0.00370263	1	58700128	F	II	DAB1	5'UTR	opensea	5'UTR-opensea
cg04571143	-0.00370315	-0.00370315	-4.291	7.71426e-05	0.0364319	-0.79701	-0.00370315	15	99936927	R	II		IGR	opensea	IGR-opensea
cg26478300	-0.00372188	-0.00372188	-4.29376	7.64385e-05	0.0364229	-0.788096	-0.00372188	1	107342349	F	II		IGR	opensea	IGR-opensea
cg17417739	-0.00373124	-0.00373124	-3.807	0.000371082	0.0499885	-2.31597	-0.00373124	6	149072089	R	II	UST	Body	shelf	Body-shelf	chr6:149068179-149069775
cg13120534	-0.00374027	-0.00374027	-3.98186	0.000212373	0.0434932	-1.77827	-0.00374027	14	50063923	F	I	PPIL5	TSS1500	shore	TSS1500-shore	chr14:50065184-50066027
cg14570307	-0.00374464	-0.00374464	-4.01504	0.000190794	0.0422724	-1.67477	-0.00374464	7	148982284	R	II	ZNF783	Body	island	Body-island	chr7:148982079-148982675
cg03538613	-0.00374685	-0.00374685	-4.38381	5.65842e-05	0.034571	-0.495452	-0.00374685	17	5088116	F	II	ZNF594	5'UTR	opensea	5'UTR-opensea
cg03975306	-0.00375379	-0.00375379	-4.37684	5.79218e-05	0.0346233	-0.518204	-0.00375379	8	11519192	F	II		IGR	opensea	IGR-opensea
cg12422902	-0.00375424	-0.00375424	-4.05821	0.000165868	0.0409492	-1.53941	-0.00375424	20	18643303	F	II	DTD1	Body	opensea	Body-opensea
cg08580319	-0.00375522	-0.00375522	-4.08865	0.000150222	0.0399747	-1.44354	-0.00375522	2	191186069	R	II	HIBCH	TSS1500	shore	TSS1500-shore	chr2:191184323-191184767
cg03638811	-0.00376159	-0.00376159	-3.85187	0.000321922	0.0480956	-2.17928	-0.00376159	5	1930928	F	I		IGR	island	IGR-island	chr5:1930754-1931986
cg01216369	-0.00376568	-0.00376568	-4.23385	9.32422e-05	0.0373297	-0.981165	-0.00376568	3	172859022	F	I	SPATA16	1stExon	opensea	1stExon-opensea
cg05620194	-0.00377067	-0.00377067	-3.85514	0.000318599	0.0479386	-2.16929	-0.00377067	14	77252841	R	II	LOC100506603	Body	opensea	Body-opensea
cg15040862	-0.0037723	-0.0037723	-3.86131	0.000312412	0.0478582	-2.15042	-0.0037723	2	202006481	F	II	CFLAR	5'UTR	opensea	5'UTR-opensea
cg24663090	-0.00378807	-0.00378807	-5.2376	2.9511e-06	0.0216064	2.40068	-0.00378807	5	53182145	F	II	ARL15	3'UTR	opensea	3'UTR-opensea
cg27553419	-0.00380619	-0.00380619	-4.80057	1.36644e-05	0.0272053	0.893338	-0.00380619	6	230959	R	II		IGR	opensea	IGR-opensea
cg05554320	-0.00381398	-0.00381398	-4.24507	8.98448e-05	0.0373297	-0.94512	-0.00381398	2	1284433	R	II	SNTG2	Body	shore	Body-shore	chr2:1286393-1286642
cg12205241	-0.00382263	-0.00382263	-4.17467	0.000113341	0.0383771	-1.17059	-0.00382263	1	6007258	F	II	NPHP4	Body	opensea	Body-opensea
cg20941300	-0.0038239	-0.0038239	-3.88321	0.000291367	0.0470248	-2.08326	-0.0038239	11	9997461	F	II	SBF2	Body	opensea	Body-opensea
cg21737758	-0.0038326	-0.0038326	-3.91279	0.00026511	0.0459394	-1.99226	-0.0038326	7	624656	F	I	PRKAR1B	Body	opensea	Body-opensea
cg25656096	-0.00383782	-0.00383782	-3.84239	0.000331761	0.0485409	-2.20825	-0.00383782	2	237990400	R	II		IGR	shelf	IGR-shelf	chr2:237994004-237994876
cg12519998	-0.00384114	-0.00384114	-4.08631	0.000151374	0.0399764	-1.45093	-0.00384114	10	384286	R	II	DIP2C	Body	shelf	Body-shelf	chr10:387294-387544
cg21113371	-0.00384727	-0.00384727	-4.22832	9.49623e-05	0.0373297	-0.998913	-0.00384727	16	89862241	F	II	FANCA	Body	opensea	Body-opensea
cg19570140	-0.0038474	-0.0038474	-4.54273	3.30912e-05	0.0318543	0.0277386	-0.0038474	7	143140212	R	II	TAS2R60	TSS1500	opensea	TSS1500-opensea
cg20739794	-0.00384874	-0.00384874	-4.10927	0.000140445	0.0394389	-1.37838	-0.00384874	6	142466871	F	II	VTA1	TSS1500	shore	TSS1500-shore	chr6:142468190-142468458
cg10514890	-0.00386631	-0.00386631	-4.1938	0.000106423	0.0379776	-1.10949	-0.00386631	13	114840501	F	I	RASA3	Body	shore	Body-shore	chr13:114840918-114841580
cg14314123	-0.00387291	-0.00387291	-3.94104	0.000242165	0.0449513	-1.90497	-0.00387291	19	12769447	R	II	MAN2B1	Body	shore	Body-shore	chr19:12767749-12767980
cg07363977	-0.00387712	-0.00387712	-4.19102	0.000107405	0.0380432	-1.11841	-0.00387712	11	976167	R	I	AP2A2	Body	shore	Body-shore	chr11:976949-977193
cg22160769	-0.00388711	-0.00388711	-3.82344	0.000352293	0.0492746	-2.26601	-0.00388711	7	134885498	R	II	WDR91	Body	opensea	Body-opensea
cg14729709	-0.00389169	-0.00389169	-3.98072	0.000213155	0.0435383	-1.78182	-0.00389169	14	97297779	F	II	VRK1	5'UTR	opensea	5'UTR-opensea
cg10481617	-0.00389553	-0.00389553	-3.86152	0.000312199	0.0478582	-2.14976	-0.00389553	6	12789309	R	II	PHACTR1	Body	opensea	Body-opensea
cg12444564	-0.0038958	-0.0038958	-4.15227	0.000121998	0.0386247	-1.24196	-0.0038958	11	108203309	F	II	ATM	Body	opensea	Body-opensea
cg20368942	-0.0038976	-0.0038976	-5.06082	5.51045e-06	0.0234587	1.78549	-0.0038976	3	112612944	R	II		IGR	opensea	IGR-opensea
cg26522415	-0.00389791	-0.00389791	-4.3214	6.97151e-05	0.0356831	-0.698563	-0.00389791	4	919686	F	II	GAK	Body	opensea	Body-opensea
cg15555660	-0.00390073	-0.00390073	-4.1794	0.000111593	0.0382462	-1.15552	-0.00390073	12	28658289	F	II	CCDC91	Body	opensea	Body-opensea
cg04602329	-0.0039043	-0.0039043	-3.90348	0.000273118	0.0461594	-2.02095	-0.0039043	3	148852611	F	II	HPS3	Body	opensea	Body-opensea
cg07246623	-0.00390601	-0.00390601	-3.96634	0.000223255	0.0440918	-1.82652	-0.00390601	12	7165236	R	II		IGR	opensea	IGR-opensea
cg05691098	-0.00391188	-0.00391188	-4.22512	9.59741e-05	0.0373443	-1.0092	-0.00391188	10	4556266	F	II		IGR	opensea	IGR-opensea
cg16721492	-0.00391803	-0.00391803	-4.1452	0.000124859	0.038625	-1.26442	-0.00391803	5	68389062	R	II	SLC30A5	TSS1500	shore	TSS1500-shore	chr5:68389677-68390334
cg00503181	-0.00392645	-0.00392645	-4.15864	0.000119474	0.0384386	-1.22169	-0.00392645	12	105542499	F	II	KIAA1033	Body	opensea	Body-opensea
cg13025230	-0.0039268	-0.0039268	-3.92655	0.000253685	0.04534	-1.94979	-0.0039268	8	25119327	F	II	DOCK5	Body	opensea	Body-opensea
cg25710854	-0.00393125	-0.00393125	-4.49124	3.94026e-05	0.0325597	-0.142669	-0.00393125	17	33902444	R	II	PEX12	3'UTR	shelf	3'UTR-shelf	chr17:33905502-33905726
cg14749261	-0.00393283	-0.00393283	-3.8892	0.00028586	0.0467155	-2.06488	-0.00393283	10	27753151	R	II		IGR	opensea	IGR-opensea
cg18617411	-0.00393373	-0.00393373	-3.81003	0.000367554	0.0498297	-2.30679	-0.00393373	2	162946283	F	II		IGR	opensea	IGR-opensea
cg07696277	-0.00394247	-0.00394247	-4.20414	0.000102856	0.0377186	-1.07642	-0.00394247	4	146097432	R	II	OTUD4	5'UTR	shelf	5'UTR-shelf	chr4:146100754-146102055
cg25240363	-0.00394557	-0.00394557	-4.00294	0.000198404	0.042711	-1.71256	-0.00394557	17	27990001	R	II	SSH2	Body	opensea	Body-opensea
cg21060777	-0.00395328	-0.00395328	-4.3789	5.75226e-05	0.0346015	-0.51147	-0.00395328	6	57027332	R	II	ZNF451	Body	opensea	Body-opensea
cg22684507	-0.00395518	-0.00395518	-3.95728	0.000229858	0.0443568	-1.85465	-0.00395518	1	176150704	R	II	RFWD2	Body	opensea	Body-opensea
cg09052983	-0.00396924	-0.00396924	-3.98885	0.000207636	0.0432163	-1.75649	-0.00396924	18	52495605	R	II	RAB27B	TSS1500	island	TSS1500-island	chr18:52495604-52496007
cg05634734	-0.00396928	-0.00396928	-4.48893	3.97119e-05	0.0325715	-0.150298	-0.00396928	9	130652509	R	II	ST6GALNAC6	Body	shore	Body-shore	chr9:130652926-130653160
cg09744867	-0.00397332	-0.00397332	-3.82189	0.000354022	0.0492774	-2.27072	-0.00397332	15	49535482	F	II	GALK2	Body	opensea	Body-opensea
cg16037569	-0.00398182	-0.00398182	-4.16909	0.000115441	0.0384386	-1.18839	-0.00398182	1	9710867	R	II	PIK3CD	TSS1500	shore	TSS1500-shore	chr1:9711780-9713001
cg23156512	-0.0039883	-0.0039883	-3.8202	0.000355922	0.0493037	-2.27587	-0.0039883	21	30009854	R	II		IGR	opensea	IGR-opensea
cg06680826	-0.00399321	-0.00399321	-4.63273	2.43472e-05	0.0301968	0.327638	-0.00399321	15	95022460	F	II	MCTP2	3'UTR	opensea	3'UTR-opensea
cg12473606	-0.00399535	-0.00399535	-3.83251	0.000342315	0.0488969	-2.23838	-0.00399535	1	22507416	F	II		IGR	opensea	IGR-opensea
cg06679490	-0.00399896	-0.00399896	-4.05402	0.000168142	0.0410802	-1.55259	-0.00399896	19	57133564	F	II	ZNF71	Body	island	Body-island	chr19:57133158-57134184
cg12298241	-0.00399917	-0.00399917	-3.88949	0.000285589	0.0467155	-2.06397	-0.00399917	20	30638129	F	II		IGR	shore	IGR-shore	chr20:30639908-30640786
cg02710699	-0.00400975	-0.00400975	-3.99653	0.000202555	0.0429486	-1.73256	-0.00400975	16	30575324	R	II		IGR	shelf	IGR-shelf	chr16:30572693-30573037
cg23657190	-0.00401148	-0.00401148	-3.96803	0.000222047	0.0440902	-1.82128	-0.00401148	10	134682430	R	II		IGR	shore	IGR-shore	chr10:134682700-134682917
cg18830952	-0.00402181	-0.00402181	-3.87535	0.000298758	0.0473511	-2.10739	-0.00402181	12	132606769	R	II	EP400NL	Body	shelf	Body-shelf	chr12:132603367-132603646
cg14948108	-0.00402616	-0.00402616	-3.83019	0.000344838	0.0489924	-2.24544	-0.00402616	11	102746236	F	II	MMP12	TSS1500	opensea	TSS1500-opensea
cg03914452	-0.00402962	-0.00402962	-4.33012	6.77166e-05	0.0355698	-0.67027	-0.00402962	7	155464145	F	II	RBM33	Body	opensea	Body-opensea
cg07581823	-0.00403058	-0.00403058	-4.58662	2.84992e-05	0.0311542	0.173693	-0.00403058	1	155252506	R	II	HCN3	Body	opensea	Body-opensea
cg06942169	-0.00403099	-0.00403099	-4.11251	0.000138964	0.0394337	-1.36812	-0.00403099	10	52366495	R	II	SGMS1	5'UTR	opensea	5'UTR-opensea
cg10382533	-0.00403223	-0.00403223	-3.93344	0.000248145	0.045223	-1.9285	-0.00403223	19	12039847	F	II	ZNF700	Body	shelf	Body-shelf	chr19:12035899-12036433
cg13431504	-0.00403665	-0.00403665	-3.8272	0.00034812	0.0491817	-2.25455	-0.00403665	3	112292230	F	II	SLC35A5	Body	opensea	Body-opensea
cg17242613	-0.00403834	-0.00403834	-4.58293	2.88602e-05	0.0312043	0.161388	-0.00403834	12	57542099	F	II	LRP1-AS	TSS1500	opensea	TSS1500-opensea
cg06204429	-0.00403984	-0.00403984	-3.92622	0.00025395	0.04534	-1.9508	-0.00403984	15	44117988	R	II	MFAP1	TSS1500	shore	TSS1500-shore	chr15:44119074-44119277
cg22695318	-0.00404905	-0.00404905	-3.93711	0.000245243	0.0450314	-1.91715	-0.00404905	3	114314655	F	II	ZBTB20	Body	opensea	Body-opensea
cg07599830	-0.00404984	-0.00404984	-3.9064	0.00027058	0.0460536	-2.01195	-0.00404984	2	191873753	F	II	STAT1	Body	opensea	Body-opensea
cg02342919	-0.00405263	-0.00405263	-3.8544	0.000319347	0.0479386	-2.17155	-0.00405263	16	11016792	F	II	CIITA	Body	opensea	Body-opensea
cg20568285	-0.00405802	-0.00405802	-4.20883	0.000101279	0.0376265	-1.06142	-0.00405802	2	233048108	F	II	DIS3L2	Body	opensea	Body-opensea
cg06128054	-0.00405923	-0.00405923	-4.23122	9.40579e-05	0.0373297	-0.989622	-0.00405923	11	95375726	R	II		IGR	opensea	IGR-opensea
cg22103474	-0.00406173	-0.00406173	-3.92046	0.000258681	0.0455858	-1.9686	-0.00406173	11	18611215	R	II	UEVLD	TSS1500	shore	TSS1500-shore	chr11:18610010-18610463
cg12121085	-0.00406326	-0.00406326	-3.84686	0.000327086	0.0483468	-2.19459	-0.00406326	3	184031702	R	II	EIF4G1	TSS1500	shore	TSS1500-shore	chr3:184032166-184033242
cg06114586	-0.00406596	-0.00406596	-4.58178	2.89737e-05	0.0312813	0.157555	-0.00406596	6	2656216	F	II		IGR	opensea	IGR-opensea
cg07185684	-0.00406723	-0.00406723	-4.00569	0.000196649	0.0426272	-1.70398	-0.00406723	14	73895254	F	II	NUMB	5'UTR	opensea	5'UTR-opensea
cg27585533	-0.00407885	-0.00407885	-3.85529	0.000318444	0.0479386	-2.16882	-0.00407885	10	102676881	F	II	FAM178A	Body	shelf	Body-shelf	chr10:102672367-102673159
cg01107316	-0.00407916	-0.00407916	-4.51676	3.61402e-05	0.0321264	-0.0583181	-0.00407916	4	40485330	R	II	RBM47	5'UTR	opensea	5'UTR-opensea
cg10524798	-0.00407924	-0.00407924	-4.17557	0.000113006	0.0383771	-1.16772	-0.00407924	9	117372817	F	II	C9orf91	TSS1500	shore	TSS1500-shore	chr9:117373484-117374076
cg25143794	-0.00408042	-0.00408042	-4.23153	9.39599e-05	0.0373297	-0.98861	-0.00408042	11	123364820	R	II		IGR	opensea	IGR-opensea
cg17176558	-0.00408063	-0.00408063	-4.2827	7.93002e-05	0.0365555	-0.823823	-0.00408063	8	923949	F	I		IGR	island	IGR-island	chr8:923762-923974
cg26054023	-0.0040828	-0.0040828	-4.06753	0.000160916	0.0408282	-1.5101	-0.0040828	16	68089890	R	II	DUS2	Body	opensea	Body-opensea
cg03673016	-0.00408484	-0.00408484	-4.08152	0.000153751	0.0401104	-1.46602	-0.00408484	20	57485830	F	I	GNAS	Body	opensea	Body-opensea
cg21533544	-0.00408695	-0.00408695	-4.6321	2.43999e-05	0.0301968	0.325524	-0.00408695	4	185309524	R	II	IRF2	3'UTR	opensea	3'UTR-opensea
cg26303175	-0.00408873	-0.00408873	-4.04775	0.000171604	0.0411902	-1.5723	-0.00408873	10	102295141	F	II	HIF1AN	TSS1500	opensea	TSS1500-opensea
cg08058408	-0.00409073	-0.00409073	-3.94511	0.000239023	0.0446574	-1.89237	-0.00409073	14	64557064	F	II	SYNE2	Body	opensea	Body-opensea
cg13772768	-0.00409698	-0.00409698	-4.04851	0.000171177	0.0411902	-1.56989	-0.00409698	2	122370354	R	II	CLASP1	5'UTR	opensea	5'UTR-opensea
cg01903131	-0.00410254	-0.00410254	-3.91301	0.000264922	0.0459394	-1.99158	-0.00410254	10	135156588	R	II		IGR	opensea	IGR-opensea
cg10459630	-0.00411477	-0.00411477	-4.0353	0.000178673	0.041505	-1.61133	-0.00411477	5	111097445	F	II	C5orf13	Body	shelf	Body-shelf	chr5:111093438-111093980
cg05777410	-0.0041175	-0.0041175	-3.94127	0.000241987	0.0449408	-1.90426	-0.0041175	2	158162587	F	II	GALNT5	Body	opensea	Body-opensea
cg08420789	-0.00411898	-0.00411898	-4.67015	2.1418e-05	0.0301968	0.453054	-0.00411898	17	8276052	R	II	KRBA2	TSS1500	shelf	TSS1500-shelf	chr17:8279753-8280109
cg15323584	-0.0041223	-0.0041223	-4.06077	0.000164494	0.040897	-1.53137	-0.0041223	17	44022846	F	II	MAPT	5'UTR	shelf	5'UTR-shelf	chr17:44026527-44026738
cg23150616	-0.00412408	-0.00412408	-4.04178	0.000174959	0.0413988	-1.59102	-0.00412408	18	71886371	R	II		IGR	opensea	IGR-opensea
cg08803531	-0.0041286	-0.0041286	-4.22226	9.68862e-05	0.0373443	-1.01839	-0.0041286	1	1090812	R	II		IGR	shelf	IGR-shelf	chr1:1093211-1093476
cg05743172	-0.00412993	-0.00412993	-3.96731	0.000222559	0.0440918	-1.8235	-0.00412993	1	171755752	R	II	METTL13	Body	shelf	Body-shelf	chr1:171753416-171753629
cg04647098	-0.00413143	-0.00413143	-3.86295	0.000310788	0.0478369	-2.1454	-0.00413143	11	120938350	R	II	TBCEL	Body	opensea	Body-opensea
cg01388620	-0.00413858	-0.00413858	-3.91541	0.000262894	0.045781	-1.98417	-0.00413858	7	158037729	R	II	PTPRN2	Body	island	Body-island	chr7:158037708-158038048
cg05514115	-0.00413893	-0.00413893	-3.88131	0.00029314	0.0471092	-2.0891	-0.00413893	8	145233701	R	II	MROH1	Body	shore	Body-shore	chr8:145235202-145235442
cg21729897	-0.00413945	-0.00413945	-4.00855	0.000194842	0.0425058	-1.69506	-0.00413945	10	119776837	R	II	RAB11FIP2	Body	opensea	Body-opensea
cg25111516	-0.00414029	-0.00414029	-4.38681	5.6017e-05	0.034571	-0.48564	-0.00414029	12	57004296	F	II	BAZ2A	ExonBnd	opensea	ExonBnd-opensea
cg22106810	-0.00415414	-0.00415414	-3.90278	0.000273732	0.0461594	-2.02311	-0.00415414	12	19459704	F	II	PLEKHA5	Body	island	Body-island	chr12:19459257-19459705
cg26530604	-0.00415496	-0.00415496	-5.31248	2.26146e-06	0.0211085	2.66329	-0.00415496	6	38101958	R	II	ZFAND3	Body	opensea	Body-opensea
cg01341760	-0.00415667	-0.00415667	-4.5987	2.73494e-05	0.0311132	0.213944	-0.00415667	21	30258242	F	II	N6AMT1	TSS1500	shore	TSS1500-shore	chr21:30257425-30257771
cg19422164	-0.0041672	-0.0041672	-4.02616	0.00018405	0.0418667	-1.63999	-0.0041672	2	225659896	F	II	DOCK10	Body	opensea	Body-opensea
cg21627728	-0.0041692	-0.0041692	-4.06963	0.000159824	0.0407152	-1.50351	-0.0041692	21	16335810	F	II	NRIP1	3'UTR	opensea	3'UTR-opensea
cg27339395	-0.00418076	-0.00418076	-4.46166	4.35448e-05	0.0329989	-0.240177	-0.00418076	8	125954919	R	I	LOC157381	Body	opensea	Body-opensea
cg20107096	-0.00418468	-0.00418468	-3.86148	0.000312244	0.0478582	-2.1499	-0.00418468	1	173025669	F	II		IGR	opensea	IGR-opensea
cg14266952	-0.00418521	-0.00418521	-4.06016	0.00016482	0.040897	-1.53328	-0.00418521	9	129626787	F	II	ZBTB34	5'UTR	shelf	5'UTR-shelf	chr9:129622611-129623574
cg22193171	-0.00418554	-0.00418554	-4.35617	6.2071e-05	0.0349951	-0.585558	-0.00418554	5	152069131	F	II	LINC01470	Body	opensea	Body-opensea
cg19325084	-0.00418822	-0.00418822	-4.79183	1.4084e-05	0.0277435	0.863683	-0.00418822	13	37583939	R	II	SUPT20H	Body	opensea	Body-opensea
cg12629691	-0.00419321	-0.00419321	-3.82159	0.00035436	0.0492774	-2.27164	-0.00419321	4	184023746	R	II	WWC2	Body	shelf	Body-shelf	chr4:184018830-184021379
cg24246984	-0.00419338	-0.00419338	-3.89031	0.000284847	0.0467155	-2.06146	-0.00419338	6	160517316	R	II	IGF2R	Body	opensea	Body-opensea
cg00621767	-0.00419473	-0.00419473	-4.12689	0.000132578	0.0390879	-1.32255	-0.00419473	11	120710025	F	II	GRIK4	Body	opensea	Body-opensea
cg17336831	-0.00420144	-0.00420144	-3.97711	0.000215649	0.0437693	-1.79306	-0.00420144	14	68885041	R	II	RAD51B	Body	opensea	Body-opensea
cg12975390	-0.00421375	-0.00421375	-3.87004	0.000303856	0.047536	-2.12368	-0.00421375	8	53361936	F	II		IGR	opensea	IGR-opensea
cg26294693	-0.00421755	-0.00421755	-4.02473	0.000184904	0.0418667	-1.64447	-0.00421755	15	59965913	F	II	BNIP2	Body	shelf	Body-shelf	chr15:59968889-59969096
cg04677833	-0.00421886	-0.00421886	-3.97405	0.000217781	0.0439142	-1.80256	-0.00421886	6	30008094	F	II	NCRNA00171	Body	opensea	Body-opensea
cg18868933	-0.00422062	-0.00422062	-3.90317	0.000273389	0.0461594	-2.0219	-0.00422062	6	29708164	R	II	LOC285830	Body	opensea	Body-opensea
cg14909329	-0.00422104	-0.00422104	-3.84412	0.000329936	0.0484494	-2.20294	-0.00422104	10	134120029	F	I	STK32C	Body	shore	Body-shore	chr10:134120447-134122422
cg15142279	-0.00422109	-0.00422109	-4.08574	0.000151652	0.0399764	-1.45271	-0.00422109	6	37474771	F	II	LOC100505530	TSS1500	opensea	TSS1500-opensea
cg11435072	-0.00422152	-0.00422152	-4.11788	0.000136546	0.039235	-1.35112	-0.00422152	11	122655631	R	II	UBASH3B	Body	opensea	Body-opensea
cg06720660	-0.00422526	-0.00422526	-5.10465	4.72256e-06	0.0233006	1.93737	-0.00422526	14	21248497	R	II	RNASE6	TSS1500	opensea	TSS1500-opensea
cg27033006	-0.00422803	-0.00422803	-4.0252	0.000184618	0.0418667	-1.64297	-0.00422803	18	22132452	R	II		IGR	opensea	IGR-opensea
cg20290367	-0.00422853	-0.00422853	-4.00543	0.000196815	0.0426272	-1.70479	-0.00422853	17	20060457	R	II	CYTSB	Body	shore	Body-shore	chr17:20059028-20060060
cg19749975	-0.00423244	-0.00423244	-3.91105	0.000266591	0.0459494	-1.99763	-0.00423244	1	71547563	F	II	ZRANB2	TSS1500	shore	TSS1500-shore	chr1:71546486-71546783
cg20242395	-0.0042333	-0.0042333	-4.16507	0.000116975	0.0384386	-1.2012	-0.0042333	3	129514580	R	II	TMCC1	Body	opensea	Body-opensea
cg17600233	-0.0042364	-0.0042364	-4.1785	0.000111921	0.0382529	-1.15836	-0.0042364	5	131397746	F	II	IL3	Body	opensea	Body-opensea
cg00725185	-0.00423918	-0.00423918	-3.82546	0.000350043	0.0492632	-2.25985	-0.00423918	14	24599525	F	II	FITM1	TSS1500	shore	TSS1500-shore	chr14:24601498-24601700
cg01945841	-0.00423972	-0.00423972	-5.09526	4.88138e-06	0.0233006	1.9048	-0.00423972	6	13813278	R	II	CCDC90A	Body	shore	Body-shore	chr6:13813943-13814946
cg23272178	-0.00424093	-0.00424093	-4.30531	7.35549e-05	0.0360777	-0.750706	-0.00424093	7	92950149	R	II	VPS50	Body	opensea	Body-opensea
cg23160710	-0.0042424	-0.0042424	-3.81852	0.000357817	0.0493872	-2.28097	-0.0042424	8	125680914	F	II	MTSS1	Body	opensea	Body-opensea
cg21054248	-0.00424378	-0.00424378	-4.29905	7.51041e-05	0.036254	-0.770973	-0.00424378	15	75664343	R	II	SIN3A	Body	shelf	Body-shelf	chr15:75660388-75661060
cg00153756	-0.00424469	-0.00424469	-4.40545	5.262e-05	0.0340667	-0.424703	-0.00424469	10	131560804	F	II	MGMT	Body	opensea	Body-opensea
cg01423044	-0.00425159	-0.00425159	-3.83223	0.000342614	0.0489114	-2.23922	-0.00425159	13	46738320	R	II	LCP1	5'UTR	opensea	5'UTR-opensea
cg06126982	-0.00425265	-0.00425265	-4.05489	0.000167667	0.0410651	-1.54985	-0.00425265	8	125551778	F	II	NDUFB9	5'UTR	shore	5'UTR-shore	chr8:125551211-125551521
cg16337939	-0.00425333	-0.00425333	-4.13289	0.000130001	0.0389505	-1.30353	-0.00425333	15	83710635	R	I	BTBD1	Body	opensea	Body-opensea
cg12005363	-0.00425746	-0.00425746	-4.56797	3.03691e-05	0.031515	0.111591	-0.00425746	8	59974385	F	II	TOX	Body	opensea	Body-opensea
cg16389817	-0.00426087	-0.00426087	-4.04033	0.000175784	0.0413988	-1.59557	-0.00426087	6	30524240	R	II	PRR3	TSS1500	island	TSS1500-island	chr6:30523775-30525189
cg25290335	-0.00426646	-0.00426646	-4.7245	1.77685e-05	0.0289231	0.635947	-0.00426646	10	99294988	F	II	UBTD1	Body	opensea	Body-opensea
cg20950137	-0.00426798	-0.00426798	-4.2667	8.36264e-05	0.0369551	-0.875444	-0.00426798	3	125879330	R	II	ALDH1L1	Body	opensea	Body-opensea
cg16679301	-0.00427283	-0.00427283	-3.96955	0.000220962	0.0440353	-1.81655	-0.00427283	10	24885247	F	II	ARHGAP21	Body	opensea	Body-opensea
cg02623524	-0.00427373	-0.00427373	-3.90992	0.000267556	0.0459888	-2.00111	-0.00427373	9	26957637	F	II	IFT74	5'UTR	shore	5'UTR-shore	chr9:26956301-26956770
cg01365700	-0.00427432	-0.00427432	-3.90195	0.000274452	0.0461594	-2.02564	-0.00427432	2	168726441	R	II	B3GALT1	Body	opensea	Body-opensea
cg03614649	-0.00429531	-0.00429531	-3.84436	0.000329694	0.0484394	-2.20224	-0.00429531	16	90037935	F	I	AFG3L1	TSS1500	shore	TSS1500-shore	chr16:90038530-90039583
cg16946007	-0.00429827	-0.00429827	-4.00837	0.000194952	0.0425138	-1.69561	-0.00429827	2	100078174	F	II	REV1	Body	opensea	Body-opensea
cg15946718	-0.0043047	-0.0043047	-4.48497	4.02471e-05	0.0326909	-0.16336	-0.0043047	8	38123230	F	II	PPAPDC1B	Body	shelf	Body-shelf	chr8:38126097-38127032
cg19947078	-0.00430859	-0.00430859	-3.88426	0.000290391	0.0469868	-2.08003	-0.00430859	15	58535142	R	II		IGR	opensea	IGR-opensea
cg04924555	-0.00431965	-0.00431965	-4.11759	0.000136675	0.039235	-1.35203	-0.00431965	6	157505996	F	II	ARID1B	Body	opensea	Body-opensea
cg17243165	-0.00432044	-0.00432044	-4.08711	0.00015098	0.0399764	-1.44841	-0.00432044	7	95106890	F	II		IGR	opensea	IGR-opensea
cg13860000	-0.00432295	-0.00432295	-3.98183	0.000212393	0.0434932	-1.77837	-0.00432295	10	98588563	F	II	MIR607	TSS200	shelf	TSS200-shelf	chr10:98591707-98593273
cg00458652	-0.00432387	-0.00432387	-3.94484	0.00023923	0.0446647	-1.89321	-0.00432387	20	18121820	F	II	PET117	Body	shelf	Body-shelf	chr20:18117962-18118989
cg24313230	-0.00433685	-0.00433685	-4.24943	8.85551e-05	0.0373297	-0.931077	-0.00433685	14	71994981	F	II	SIPA1L1	TSS1500	opensea	TSS1500-opensea
cg20653319	-0.00433791	-0.00433791	-4.61427	2.59337e-05	0.0306326	0.265909	-0.00433791	1	222909600	R	II	FAM177B	TSS1500	opensea	TSS1500-opensea
cg17551083	-0.00433805	-0.00433805	-4.0126	0.000192304	0.0422853	-1.68239	-0.00433805	10	73048291	R	II	UNC5B	Body	opensea	Body-opensea
cg13770573	-0.00434189	-0.00434189	-4.53143	3.43857e-05	0.0318543	-0.00973325	-0.00434189	2	236586376	R	II	AGAP1	Body	opensea	Body-opensea
cg25268427	-0.00434201	-0.00434201	-4.01898	0.000188374	0.042176	-1.66244	-0.00434201	11	134079647	R	II	NCAPD3	Body	opensea	Body-opensea
cg08985301	-0.00434334	-0.00434334	-3.89595	0.000279767	0.0463651	-2.04412	-0.00434334	6	32795197	R	II	TAP2	3'UTR	opensea	3'UTR-opensea
cg19024021	-0.00434424	-0.00434424	-4.16129	0.000118438	0.0384386	-1.21324	-0.00434424	8	82106455	F	II		IGR	opensea	IGR-opensea
cg02634454	-0.00435084	-0.00435084	-4.03505	0.000178821	0.041505	-1.61213	-0.00435084	3	48004832	R	II	MAP4	Body	opensea	Body-opensea
cg09164128	-0.00435489	-0.00435489	-3.87645	0.000297709	0.0473107	-2.104	-0.00435489	20	34288780	F	II	NFS1	TSS1500	shore	TSS1500-shore	chr20:34286821-34287701
cg24690015	-0.00435714	-0.00435714	-3.83665	0.000337855	0.0487583	-2.22576	-0.00435714	2	45483143	R	II		IGR	opensea	IGR-opensea
cg23847576	-0.00435733	-0.00435733	-3.97117	0.000219813	0.0439407	-1.81152	-0.00435733	1	12313601	R	II	VPS13D	Body	opensea	Body-opensea
cg12121386	-0.00436012	-0.00436012	-3.98816	0.000208099	0.0432163	-1.75864	-0.00436012	16	77766786	F	II	NUDT7	Body	opensea	Body-opensea
cg17934365	-0.00436015	-0.00436015	-3.88251	0.000292024	0.0470288	-2.08543	-0.00436015	17	75180216	R	II	SEC14L1	Body	opensea	Body-opensea
cg16576895	-0.00436665	-0.00436665	-4.30623	7.33305e-05	0.0360046	-0.747736	-0.00436665	18	43842240	R	II	C18orf25	Body	opensea	Body-opensea
cg15346359	-0.00436679	-0.00436679	-3.91569	0.00026266	0.0457515	-1.98331	-0.00436679	11	47606064	R	II	NDUFS3	3'UTR	opensea	3'UTR-opensea
cg17102851	-0.00437115	-0.00437115	-4.05586	0.000167139	0.0410442	-1.5468	-0.00437115	21	35828017	R	II	KCNE1	5'UTR	shelf	5'UTR-shelf	chr21:35831697-35832365
cg18576046	-0.00437173	-0.00437173	-3.99408	0.000204162	0.0430797	-1.7402	-0.00437173	12	11858374	F	II	ETV6	Body	opensea	Body-opensea
cg02500075	-0.00437332	-0.00437332	-3.87802	0.000296224	0.0471865	-2.09918	-0.00437332	3	179263203	R	II		IGR	opensea	IGR-opensea
cg01701024	-0.00437459	-0.00437459	-3.84492	0.000329105	0.0484023	-2.20052	-0.00437459	1	63892509	F	II	ALG6	Body	opensea	Body-opensea
cg24961406	-0.00437514	-0.00437514	-4.70488	1.90095e-05	0.029262	0.569831	-0.00437514	14	23375575	F	II	RBM23	Body	opensea	Body-opensea
cg13589945	-0.00437597	-0.00437597	-4.28176	7.95477e-05	0.0365555	-0.826852	-0.00437597	6	155153683	F	II	SCAF8	Body	opensea	Body-opensea
cg11601254	-0.00438088	-0.00438088	-3.82425	0.000351384	0.0492746	-2.26353	-0.00438088	10	28491050	R	II	MPP7	Body	opensea	Body-opensea
cg24615666	-0.00438451	-0.00438451	-3.84973	0.000324118	0.0482326	-2.18582	-0.00438451	4	146016366	R	II	ANAPC10	Body	shelf	Body-shelf	chr4:146019163-146019826
cg10583160	-0.00438883	-0.00438883	-4.17855	0.000111903	0.0382529	-1.15821	-0.00438883	20	18515157	R	II	SEC23B	Body	opensea	Body-opensea
cg16104371	-0.00441196	-0.00441196	-4.2651	8.40737e-05	0.0369664	-0.880628	-0.00441196	4	1538525	F	I		IGR	shelf	IGR-shelf	chr4:1541591-1541868
cg07416875	-0.00441672	-0.00441672	-3.85467	0.000319071	0.0479386	-2.17072	-0.00441672	17	2607105	F	I	KIAA0664	Body	shore	Body-shore	chr17:2607735-2608005
cg19904349	-0.00442436	-0.00442436	-3.95757	0.000229644	0.0443568	-1.85375	-0.00442436	1	168758593	F	II	MGC4473	Body	opensea	Body-opensea
cg19827599	-0.00442475	-0.00442475	-4.06479	0.000162361	0.0408861	-1.51874	-0.00442475	4	3521481	F	I	LRPAP1	Body	shore	Body-shore	chr4:3519564-3520148
cg11254527	-0.00442611	-0.00442611	-3.82115	0.00035485	0.0493037	-2.27297	-0.00442611	1	35873695	F	II	ZMYM4	Body	opensea	Body-opensea
cg01568433	-0.00442877	-0.00442877	-4.1443	0.000125229	0.038625	-1.26729	-0.00442877	3	50367341	F	II	RASSF1	3'UTR	shore	3'UTR-shore	chr3:50365306-50365885
cg00190738	-0.00442984	-0.00442984	-3.96903	0.000221337	0.0440601	-1.81819	-0.00442984	5	112042650	F	II	APC	TSS1500	shore	TSS1500-shore	chr5:112043079-112043917
cg27003571	-0.00442989	-0.00442989	-3.99711	0.000202176	0.0429173	-1.73075	-0.00442989	2	145051829	R	II	GTDC1	5'UTR	opensea	5'UTR-opensea
cg13276859	-0.00443309	-0.00443309	-4.45029	4.52486e-05	0.0332617	-0.277606	-0.00443309	8	21858473	R	II	XPO7	Body	opensea	Body-opensea
cg26440811	-0.00443904	-0.00443904	-4.06775	0.000160802	0.0408141	-1.50941	-0.00443904	1	2511644	R	II	LOC100996583	Body	opensea	Body-opensea
cg15748637	-0.00444602	-0.00444602	-4.24729	8.91857e-05	0.0373297	-0.937968	-0.00444602	8	101316245	R	II	RNF19A	TSS1500	opensea	TSS1500-opensea
cg24977276	-0.0044463	-0.0044463	-4.09812	0.00014565	0.0397156	-1.41362	-0.0044463	7	74105270	F	II	GTF2I	Body	opensea	Body-opensea
cg22338328	-0.00444663	-0.00444663	-4.22172	9.70563e-05	0.0373443	-1.02009	-0.00444663	15	89055193	F	II		IGR	opensea	IGR-opensea
cg03656688	-0.00445031	-0.00445031	-3.98762	0.000208467	0.0432163	-1.76035	-0.00445031	7	133816132	F	II	LRGUK	Body	shelf	Body-shelf	chr7:133812005-133812233
cg26568546	-0.00445219	-0.00445219	-4.02203	0.000186525	0.042023	-1.6529	-0.00445219	6	30682678	R	II	MDC1	Body	shelf	Body-shelf	chr6:30684836-30685503
cg15362304	-0.0044531	-0.0044531	-3.91741	0.000261215	0.0457165	-1.97799	-0.0044531	10	7412942	F	II	SFMBT2	Body	shelf	Body-shelf	chr10:7409558-7409784
cg12123405	-0.00445357	-0.00445357	-4.06785	0.000160752	0.0408141	-1.50911	-0.00445357	3	99881240	F	II	CMSS1	Body	opensea	Body-opensea
cg23577242	-0.00445522	-0.00445522	-4.22551	9.58512e-05	0.0373443	-1.00796	-0.00445522	11	30603015	F	II	MPPED2	TSS1500	shelf	TSS1500-shelf	chr11:30605558-30605800
cg03681689	-0.00445923	-0.00445923	-4.74592	1.65045e-05	0.0287431	0.708237	-0.00445923	17	7137997	F	II	DVL2	TSS200	island	TSS200-island	chr17:7137358-7138133
cg06659436	-0.00446278	-0.00446278	-4.52484	3.51632e-05	0.0319547	-0.0315634	-0.00446278	4	38121392	F	II	TBC1D1	TSS200	opensea	TSS200-opensea
cg07795252	-0.00446607	-0.00446607	-3.82624	0.000349185	0.0492581	-2.25749	-0.00446607	7	50269541	F	II		IGR	opensea	IGR-opensea
cg08715035	-0.00446962	-0.00446962	-4.2463	8.94791e-05	0.0373297	-0.941159	-0.00446962	4	120223060	F	II	C4orf3	Body	shore	Body-shore	chr4:120221626-120222007
cg10461852	-0.00447008	-0.00447008	-3.98076	0.000213128	0.0435383	-1.7817	-0.00447008	10	126694390	F	II	CTBP2	Body	opensea	Body-opensea
cg22920604	-0.00447401	-0.00447401	-4.47011	4.23205e-05	0.0329591	-0.212364	-0.00447401	3	182925575	R	II	MCF2L2	Body	opensea	Body-opensea
cg10006721	-0.0044764	-0.0044764	-4.10905	0.000140545	0.0394389	-1.37907	-0.0044764	19	55825820	F	II	TMEM150B	Body	shore	Body-shore	chr19:55824315-55824600
cg21333665	-0.00447687	-0.00447687	-4.22171	9.70612e-05	0.0373443	-1.02014	-0.00447687	17	73840659	R	II	UNC13D	5'UTR	opensea	5'UTR-opensea
cg24167328	-0.00447744	-0.00447744	-3.81632	0.000360318	0.0495325	-2.28767	-0.00447744	3	190230632	R	II	IL1RAP	TSS1500	shore	TSS1500-shore	chr3:190232236-190232444
cg11516093	-0.00448103	-0.00448103	-3.86769	0.000306135	0.047596	-2.13087	-0.00448103	3	158540002	F	II	MFSD1	Body	opensea	Body-opensea
cg13857038	-0.00448119	-0.00448119	-4.15023	0.000122815	0.0386247	-1.24842	-0.00448119	12	109496834	R	II	USP30	Body	opensea	Body-opensea
cg22448228	-0.00448606	-0.00448606	-3.81439	0.000362515	0.0496839	-2.29352	-0.00448606	8	9916225	F	II	MSRA	Body	shelf	Body-shelf	chr8:9911629-9912633
cg18239042	-0.00448752	-0.00448752	-3.94998	0.000235316	0.0446067	-1.87729	-0.00448752	4	140311900	F	II	NAA15	3'UTR	opensea	3'UTR-opensea
cg02063485	-0.00448907	-0.00448907	-3.82086	0.00035518	0.0493037	-2.27386	-0.00448907	3	158199118	R	II	RSRC1	Body	opensea	Body-opensea
cg24572019	-0.00449013	-0.00449013	-3.84355	0.000330543	0.0484624	-2.20471	-0.00449013	2	74428702	F	II	MTHFD2	Body	shelf	Body-shelf	chr2:74425444-74426423
cg24707294	-0.00449197	-0.00449197	-3.93676	0.000245516	0.0450314	-1.91823	-0.00449197	12	4698119	R	II	DYRK4	TSS1500	opensea	TSS1500-opensea
cg07713538	-0.00449297	-0.00449297	-3.83819	0.000336208	0.0487309	-2.22106	-0.00449297	6	30879930	R	II	GTF2H4	Body	shore	Body-shore	chr6:30881533-30882296
cg09724770	-0.0044969	-0.0044969	-4.00052	0.000199961	0.0427727	-1.72012	-0.0044969	10	3494527	F	II	LOC105376360	Body	opensea	Body-opensea
cg15926557	-0.00449698	-0.00449698	-4.64007	2.37431e-05	0.0301968	0.352217	-0.00449698	6	149959609	R	II	KATNA1	1stExon	opensea	1stExon-opensea
cg13257878	-0.00450377	-0.00450377	-4.23096	9.41368e-05	0.0373297	-0.990436	-0.00450377	10	133747771	F	II	PPP2R2D	TSS200	shelf	TSS200-shelf	chr10:133751399-133751634
cg10871504	-0.00450915	-0.00450915	-4.11379	0.000138382	0.0394044	-1.36405	-0.00450915	2	74332729	R	II	TET3	3'UTR	opensea	3'UTR-opensea
cg19086496	-0.00450997	-0.00450997	-4.7447	1.65739e-05	0.0287431	0.704128	-0.00450997	4	120222763	F	II	C4orf3	Body	shore	Body-shore	chr4:120221626-120222007
cg04325478	-0.00451079	-0.00451079	-4.51173	3.67619e-05	0.0322379	-0.0749684	-0.00451079	9	32526423	F	II	DDX58	TSS200	island	TSS200-island	chr9:32526144-32526424
cg02550308	-0.00451452	-0.00451452	-3.97017	0.000220521	0.0439876	-1.81462	-0.00451452	16	69310261	F	II	SNTB2	Body	opensea	Body-opensea
cg22021972	-0.00451834	-0.00451834	-3.91912	0.000259789	0.0456379	-1.97272	-0.00451834	11	108430798	F	II	EXPH5	Body	opensea	Body-opensea
cg15384522	-0.00452612	-0.00452612	-5.39823	1.66549e-06	0.0191922	2.96535	-0.00452612	22	50673776	F	II	TUBGCP6	Body	opensea	Body-opensea
cg27052954	-0.0045281	-0.0045281	-4.20498	0.000102574	0.0377186	-1.07375	-0.0045281	1	65344759	F	II	JAK1	Body	opensea	Body-opensea
cg11312284	-0.00452842	-0.00452842	-3.99498	0.000203571	0.0430461	-1.7374	-0.00452842	19	56615913	F	II	ZNF787	5'UTR	island	5'UTR-island	chr19:56615088-56615955
cg17167045	-0.00453086	-0.00453086	-3.82074	0.000355311	0.0493037	-2.27422	-0.00453086	8	33380282	F	II		IGR	opensea	IGR-opensea
cg16186064	-0.00453409	-0.00453409	-3.82709	0.000348239	0.0491835	-2.25488	-0.00453409	22	37252101	R	II		IGR	shore	IGR-shore	chr22:37252475-37252709
cg16889627	-0.00453707	-0.00453707	-4.40657	5.24216e-05	0.0340667	-0.421023	-0.00453707	2	148802087	F	II	MBD5	5'UTR	opensea	5'UTR-opensea
cg05537380	-0.00454166	-0.00454166	-3.82159	0.000354359	0.0492774	-2.27164	-0.00454166	19	460617	R	I	SHC2	1stExon	island	1stExon-island	chr19:457800-462256
cg04925437	-0.00454251	-0.00454251	-3.86373	0.000310018	0.0478056	-2.14301	-0.00454251	6	145165986	R	II	UTRN	Body	opensea	Body-opensea
cg04665858	-0.00454412	-0.00454412	-4.47203	4.2047e-05	0.0329591	-0.206039	-0.00454412	14	23297747	R	II	MRPL52	TSS1500	shore	TSS1500-shore	chr14:23298984-23299313
cg05359579	-0.00454695	-0.00454695	-3.91005	0.000267437	0.0459888	-2.00069	-0.00454695	2	43695484	F	II	THADA	Body	opensea	Body-opensea
cg03264624	-0.00454976	-0.00454976	-3.8213	0.000354689	0.0492954	-2.27253	-0.00454976	15	64791797	F	II	ZNF609	1stExon	opensea	1stExon-opensea
cg18974984	-0.00455803	-0.00455803	-4.02431	0.000185156	0.0418768	-1.64579	-0.00455803	6	7041561	R	II		IGR	opensea	IGR-opensea
cg11574580	-0.00456895	-0.00456895	-4.01363	0.000191663	0.0422853	-1.67916	-0.00456895	3	64010785	R	II	PSMD6	TSS1500	shore	TSS1500-shore	chr3:64008883-64009293
cg07788489	-0.00457017	-0.00457017	-4.52831	3.47515e-05	0.0318543	-0.0200671	-0.00457017	14	50508478	F	II	LINC01599	Body	opensea	Body-opensea
cg20480723	-0.00457381	-0.00457381	-3.83279	0.000342006	0.0488905	-2.23751	-0.00457381	17	415149	F	I	VPS53	3'UTR	opensea	3'UTR-opensea
cg06572054	-0.00457832	-0.00457832	-3.8104	0.000367124	0.0498279	-2.30566	-0.00457832	4	54321717	F	II	FIP1L1	Body	opensea	Body-opensea
cg14754019	-0.00458074	-0.00458074	-4.01574	0.000190359	0.0422724	-1.67257	-0.00458074	4	110287071	R	II		IGR	opensea	IGR-opensea
cg09279150	-0.00458726	-0.00458726	-4.9665	7.67076e-06	0.0246187	1.46018	-0.00458726	2	189872934	R	II	COL3A1	Body	opensea	Body-opensea
cg12897634	-0.00458781	-0.00458781	-4.96911	7.60118e-06	0.0246187	1.46914	-0.00458781	12	44413094	R	II	TMEM117	Body	opensea	Body-opensea
cg14628354	-0.00459537	-0.00459537	-4.7209	1.79904e-05	0.0289996	0.623794	-0.00459537	6	32130655	R	II	PPT2	Body	shelf	Body-shelf	chr6:32134460-32135196
cg20524396	-0.00459611	-0.00459611	-4.23381	9.32559e-05	0.0373297	-0.981308	-0.00459611	2	26394076	R	II		IGR	shore	IGR-shore	chr2:26395416-26395620
cg19421623	-0.00459769	-0.00459769	-3.99217	0.000205426	0.0431346	-1.74616	-0.00459769	4	88690223	F	II		IGR	opensea	IGR-opensea
cg27012707	-0.00459893	-0.00459893	-4.32537	6.87989e-05	0.0356282	-0.685695	-0.00459893	7	152810695	R	II		IGR	opensea	IGR-opensea
cg18773129	-0.00460848	-0.00460848	-4.04336	0.000174068	0.0413631	-1.58608	-0.00460848	22	19938916	F	II	COMT	5'UTR	opensea	5'UTR-opensea
cg03718677	-0.00461144	-0.00461144	-4.46173	4.35344e-05	0.0329989	-0.239944	-0.00461144	1	151148266	F	II	TMOD4	5'UTR	opensea	5'UTR-opensea
cg03372430	-0.00461216	-0.00461216	-4.15754	0.000119905	0.038456	-1.22517	-0.00461216	18	77736626	F	II	TXNL4A	Body	opensea	Body-opensea
cg08560947	-0.00461448	-0.00461448	-4.27787	8.05828e-05	0.0365555	-0.839417	-0.00461448	15	25620037	F	II	UBE3A	Body	opensea	Body-opensea
cg02267635	-0.00461745	-0.00461745	-4.35578	6.21531e-05	0.0349951	-0.586845	-0.00461745	2	30409032	F	II		IGR	opensea	IGR-opensea
cg25618890	-0.00461767	-0.00461767	-4.57267	2.98872e-05	0.0314448	0.12722	-0.00461767	12	125560711	R	II	AACS	Body	opensea	Body-opensea
cg16842483	-0.00462137	-0.00462137	-4.15922	0.000119244	0.0384386	-1.21982	-0.00462137	3	132254781	R	II	DNAJC13	Body	opensea	Body-opensea
cg14414791	-0.00462271	-0.00462271	-4.12986	0.000131295	0.0390179	-1.31312	-0.00462271	9	34318301	F	II	KIF24	5'UTR	island	5'UTR-island	chr9:34318282-34318948
cg24083378	-0.00462339	-0.00462339	-3.81927	0.000356973	0.0493524	-2.2787	-0.00462339	2	169079247	F	II	STK39	Body	opensea	Body-opensea
cg25081982	-0.00462351	-0.00462351	-4.03635	0.000178067	0.0414596	-1.60805	-0.00462351	6	127781074	F	II	KIAA0408	TSS1500	opensea	TSS1500-opensea
cg25915572	-0.00463256	-0.00463256	-4.21811	9.8222e-05	0.0374863	-1.03168	-0.00463256	1	6084649	R	II	KCNAB2	TSS1500	shore	TSS1500-shore	chr1:6086244-6086494
cg11875044	-0.00463455	-0.00463455	-4.12953	0.000131438	0.0390179	-1.31418	-0.00463455	10	8546509	F	I		IGR	opensea	IGR-opensea
cg15096327	-0.00463509	-0.00463509	-3.81524	0.000361546	0.0496154	-2.29094	-0.00463509	17	75290966	R	I	2021-09-09	5'UTR	opensea	5'UTR-opensea
cg19144502	-0.00463851	-0.00463851	-3.9287	0.000251942	0.04534	-1.94314	-0.00463851	14	35777813	F	II	PSMA6	5'UTR	opensea	5'UTR-opensea
cg10894626	-0.00464062	-0.00464062	-3.84333	0.000330764	0.0484624	-2.20535	-0.00464062	13	101179286	R	II	PCCA	Body	opensea	Body-opensea
cg07759032	-0.00464269	-0.00464269	-3.87886	0.000295435	0.047137	-2.09662	-0.00464269	6	1961442	R	II	GMDS	Body	opensea	Body-opensea
cg06102342	-0.00464556	-0.00464556	-3.88916	0.000285892	0.0467155	-2.06499	-0.00464556	10	105154429	R	II	MIR1307	TSS1500	shore	TSS1500-shore	chr10:105155820-105156484
cg05885379	-0.0046524	-0.0046524	-3.82353	0.000352191	0.0492746	-2.26573	-0.0046524	6	15324787	R	II	JARID2	Body	opensea	Body-opensea
cg05948645	-0.00465307	-0.00465307	-4.41107	5.16355e-05	0.0339808	-0.406302	-0.00465307	8	141379039	F	II	TRAPPC9	Body	opensea	Body-opensea
cg14464354	-0.0046557	-0.0046557	-4.08394	0.000152544	0.0400428	-1.45839	-0.0046557	10	103211740	F	II	BTRC	Body	opensea	Body-opensea
cg03185389	-0.00465615	-0.00465615	-3.84298	0.000331141	0.0484885	-2.20645	-0.00465615	18	76405748	F	II		IGR	opensea	IGR-opensea
cg11948799	-0.00466052	-0.00466052	-5.1091	4.64907e-06	0.0233006	1.95281	-0.00466052	16	49883060	R	II	ZNF423	5'UTR	opensea	5'UTR-opensea
cg17345994	-0.00467007	-0.00467007	-4.4442	4.61874e-05	0.0333607	-0.297628	-0.00467007	11	57567448	R	II	CTNND1	Body	opensea	Body-opensea
cg03806868	-0.00467066	-0.00467066	-4.13425	0.000129423	0.0389018	-1.29921	-0.00467066	1	154954885	F	II	FLAD1	TSS1500	opensea	TSS1500-opensea
cg05859214	-0.00467089	-0.00467089	-3.95509	0.000231483	0.0444266	-1.86145	-0.00467089	5	133337475	F	II	VDAC1	5'UTR	shelf	5'UTR-shelf	chr5:133339600-133341509
cg24902932	-0.00467147	-0.00467147	-3.94286	0.000240759	0.0448139	-1.89935	-0.00467147	1	36536608	F	II		IGR	opensea	IGR-opensea
cg08405365	-0.00467405	-0.00467405	-5.23659	2.96168e-06	0.0216064	2.39715	-0.00467405	4	140004022	R	II	ELF2	Body	shore	Body-shore	chr4:140004718-140005806
cg17180218	-0.0046748	-0.0046748	-4.47041	4.22773e-05	0.0329591	-0.211368	-0.0046748	13	113474153	R	II	ATP11A	Body	island	Body-island	chr13:113474080-113474352
cg27467358	-0.00468068	-0.00468068	-3.86561	0.000308168	0.0476651	-2.13725	-0.00468068	12	132901800	F	II	GALNT9	Body	shore	Body-shore	chr12:132900224-132901089
cg14115119	-0.00468298	-0.00468298	-3.91182	0.000265934	0.0459394	-1.99525	-0.00468298	17	49064206	R	II	SPAG9	Body	opensea	Body-opensea
cg09086989	-0.00468904	-0.00468904	-3.94461	0.000239405	0.0446855	-1.89391	-0.00468904	22	44490847	R	II	PARVB	Body	opensea	Body-opensea
cg08238961	-0.00469906	-0.00469906	-4.36288	6.06943e-05	0.0349097	-0.563726	-0.00469906	11	68691382	R	II	IGHMBP2	Body	opensea	Body-opensea
cg04954506	-0.00470219	-0.00470219	-4.16591	0.000116654	0.0384386	-1.19853	-0.00470219	3	38047143	R	II	VILL	Body	opensea	Body-opensea
cg11967492	-0.00470259	-0.00470259	-3.81678	0.000359788	0.0495024	-2.28626	-0.00470259	10	30303294	R	II	KIAA1462	3'UTR	opensea	3'UTR-opensea
cg00121444	-0.00470347	-0.00470347	-4.26996	8.27287e-05	0.0368741	-0.864957	-0.00470347	8	4936354	R	II		IGR	opensea	IGR-opensea
cg21985745	-0.00470517	-0.00470517	-4.59954	2.72713e-05	0.0311132	0.216739	-0.00470517	1	180958671	F	II	STX6	Body	opensea	Body-opensea
cg06287636	-0.00470865	-0.00470865	-3.92549	0.000254546	0.0453514	-1.95306	-0.00470865	7	44696219	R	II	OGDH	Body	opensea	Body-opensea
cg20706143	-0.00471655	-0.00471655	-4.0473	0.000171851	0.0411951	-1.57369	-0.00471655	2	48729493	R	II	PPP1R21	Body	opensea	Body-opensea
cg26243156	-0.00472208	-0.00472208	-4.46858	4.25402e-05	0.0329989	-0.217413	-0.00472208	19	2933490	F	II	ZNF77	Body	opensea	Body-opensea
cg10066125	-0.00472484	-0.00472484	-5.08439	5.07189e-06	0.0233006	1.86711	-0.00472484	4	102251826	R	II	MIR1255A	TSS1500	opensea	TSS1500-opensea
cg06535565	-0.00472729	-0.00472729	-4.30463	7.37207e-05	0.0360874	-0.752897	-0.00472729	8	100810397	R	II	VPS13B	Body	opensea	Body-opensea
cg05490981	-0.00472748	-0.00472748	-4.16399	0.000117391	0.0384386	-1.20464	-0.00472748	12	93290039	F	II	EEA1	Body	opensea	Body-opensea
cg00788864	-0.00473188	-0.00473188	-3.81898	0.000357298	0.0493524	-2.27958	-0.00473188	8	82608852	R	II		IGR	opensea	IGR-opensea
cg04321809	-0.00473222	-0.00473222	-3.93829	0.000244313	0.0450006	-1.91349	-0.00473222	11	69214149	R	II		IGR	opensea	IGR-opensea
cg20217621	-0.00473298	-0.00473298	-4.02722	0.000183416	0.0418112	-1.63666	-0.00473298	2	34291215	R	II	LINC01317	Body	opensea	Body-opensea
cg16826218	-0.00473548	-0.00473548	-3.9668	0.000222929	0.0440918	-1.8251	-0.00473548	21	33768091	F	II		IGR	shelf	IGR-shelf	chr21:33765013-33765300
cg27008438	-0.00473749	-0.00473749	-3.84202	0.00033215	0.0485499	-2.20938	-0.00473749	11	48094786	R	II	PTPRJ	Body	opensea	Body-opensea
cg24998848	-0.00473784	-0.00473784	-4.71447	1.83928e-05	0.0290936	0.602124	-0.00473784	15	25591687	F	II	UBE3A	Body	opensea	Body-opensea
cg01493783	-0.00473946	-0.00473946	-4.4438	4.62484e-05	0.0333607	-0.298913	-0.00473946	12	124343736	R	II	DNAH10	Body	opensea	Body-opensea
cg05450515	-0.00473965	-0.00473965	-4.21774	9.83421e-05	0.0374863	-1.03286	-0.00473965	6	41684273	F	II	TFEB	Body	opensea	Body-opensea
cg14068496	-0.00474118	-0.00474118	-3.92037	0.000258752	0.0455858	-1.96886	-0.00474118	4	8368786	F	II	ACOX3	3'UTR	opensea	3'UTR-opensea
cg09722319	-0.00474673	-0.00474673	-3.81781	0.000358618	0.0494306	-2.28312	-0.00474673	10	126454739	F	II	METTL10	Body	opensea	Body-opensea
cg06174546	-0.00474811	-0.00474811	-4.50969	3.7017e-05	0.0322379	-0.0817191	-0.00474811	2	239171720	F	II	PER2	Body	opensea	Body-opensea
cg11166999	-0.00475086	-0.00475086	-3.88028	0.000294107	0.0471214	-2.09228	-0.00475086	15	25226929	F	II	PAR-SN	TSS1500	opensea	TSS1500-opensea
cg25645008	-0.00475161	-0.00475161	-3.86224	0.000311482	0.0478536	-2.14755	-0.00475161	12	57454621	R	II	NEMP1	Body	opensea	Body-opensea
cg15125278	-0.00475271	-0.00475271	-4.04565	0.000172776	0.0412501	-1.57888	-0.00475271	19	4351011	R	II	MPND	Body	opensea	Body-opensea
cg21805228	-0.00475597	-0.00475597	-4.18748	0.000108662	0.038155	-1.12969	-0.00475597	11	10791941	R	II	CTR9	Body	opensea	Body-opensea
cg01232185	-0.00476267	-0.00476267	-4.28202	7.9481e-05	0.0365555	-0.826037	-0.00476267	11	43425992	R	II	TTC17	Body	opensea	Body-opensea
cg06032483	-0.00476348	-0.00476348	-3.8089	0.000368868	0.0498505	-2.31022	-0.00476348	8	9599206	R	II	MIR597	Body	opensea	Body-opensea
cg12565261	-0.00476412	-0.00476412	-4.41006	5.1811e-05	0.0339808	-0.409608	-0.00476412	10	28877576	F	II	WAC	Body	opensea	Body-opensea
cg04724110	-0.00477099	-0.00477099	-4.04832	0.000171283	0.0411902	-1.57049	-0.00477099	7	156714499	F	I		IGR	opensea	IGR-opensea
cg27549963	-0.0047712	-0.0047712	-5.13257	4.27966e-06	0.0233006	2.03435	-0.0047712	12	53991101	F	II	ATF7	Body	opensea	Body-opensea
cg14513264	-0.00477361	-0.00477361	-4.10689	0.000141539	0.0394389	-1.3859	-0.00477361	7	38787534	F	II	VPS41	Body	opensea	Body-opensea
cg04793075	-0.00478146	-0.00478146	-3.95975	0.000228039	0.0442557	-1.84698	-0.00478146	21	45569611	R	II		IGR	opensea	IGR-opensea
cg03481620	-0.00478258	-0.00478258	-3.89716	0.000278685	0.0463193	-2.04039	-0.00478258	11	71715003	R	II	NUMA1	Body	opensea	Body-opensea
cg22518097	-0.00478298	-0.00478298	-4.08241	0.000153309	0.0400829	-1.46323	-0.00478298	4	101948183	F	II	PPP3CA	Body	opensea	Body-opensea
cg01883521	-0.00478693	-0.00478693	-4.28621	7.83804e-05	0.0365555	-0.812483	-0.00478693	1	114471974	R	II	HIPK1	TSS200	island	TSS200-island	chr1:114471965-114472899
cg09056639	-0.00479152	-0.00479152	-4.1032	0.000143258	0.0395561	-1.39759	-0.00479152	8	42306828	F	II	SLC20A2	Body	opensea	Body-opensea
cg18684672	-0.00479155	-0.00479155	-3.81825	0.000358119	0.0493973	-2.28179	-0.00479155	1	25571752	R	II	RSRP1	Body	shore	Body-shore	chr1:25572966-25574521
cg13986860	-0.00479169	-0.00479169	-4.52304	3.53787e-05	0.0319959	-0.0375283	-0.00479169	13	31338421	R	II	ALOX5AP	3'UTR	opensea	3'UTR-opensea
cg02747169	-0.00479371	-0.00479371	-4.12945	0.000131474	0.0390179	-1.31445	-0.00479371	17	72982851	R	II	CDR2L	TSS1500	shore	TSS1500-shore	chr17:72983621-72984591
cg26833950	-0.00479382	-0.00479382	-4.61662	2.57255e-05	0.0306326	0.273788	-0.00479382	12	54263615	R	II		IGR	opensea	IGR-opensea
cg27462988	-0.00479453	-0.00479453	-4.12724	0.000132428	0.0390879	-1.32145	-0.00479453	10	115594756	R	II	DCLRE1A	3'UTR	opensea	3'UTR-opensea
cg17197554	-0.00479636	-0.00479636	-4.13968	0.000127141	0.038792	-1.28197	-0.00479636	3	187421799	R	II	RTP2	TSS1500	opensea	TSS1500-opensea
cg17135459	-0.0047964	-0.0047964	-4.02724	0.000183406	0.0418112	-1.63661	-0.0047964	6	158464398	R	II	SYNJ2	Body	opensea	Body-opensea
cg00164430	-0.00480343	-0.00480343	-3.87804	0.000296206	0.0471865	-2.09913	-0.00480343	12	108963710	R	II		IGR	opensea	IGR-opensea
cg17635184	-0.0048098	-0.0048098	-3.89461	0.000280962	0.0464548	-2.04823	-0.0048098	1	93686192	R	II	CCDC18	Body	opensea	Body-opensea
cg01917360	-0.00481255	-0.00481255	-4.17522	0.000113138	0.0383771	-1.16885	-0.00481255	5	52331592	R	II	ITGA2	Body	opensea	Body-opensea
cg16765600	-0.00481333	-0.00481333	-3.84135	0.00033285	0.0486007	-2.2114	-0.00481333	18	10589169	R	I		IGR	island	IGR-island	chr18:10589149-10589386
cg03162810	-0.00481662	-0.00481662	-3.98237	0.000212027	0.0434771	-1.7767	-0.00481662	2	183906765	R	II		IGR	shelf	IGR-shelf	chr2:183902402-183903625
cg23321781	-0.00482497	-0.00482497	-3.92996	0.000250926	0.045339	-1.93924	-0.00482497	7	129064378	F	II	AHCYL2	Body	opensea	Body-opensea
cg25786652	-0.00482579	-0.00482579	-3.94427	0.000239667	0.0447006	-1.89497	-0.00482579	6	144899923	R	II	UTRN	Body	opensea	Body-opensea
cg18210910	-0.0048287	-0.0048287	-4.11124	0.000139541	0.0394389	-1.37213	-0.0048287	2	71371158	R	II	MPHOSPH10	Body	opensea	Body-opensea
cg10562198	-0.00482874	-0.00482874	-4.37635	5.80164e-05	0.0346233	-0.519794	-0.00482874	2	2590685	R	II		IGR	opensea	IGR-opensea
cg23432898	-0.00483036	-0.00483036	-3.81899	0.000357286	0.0493524	-2.27955	-0.00483036	15	55793864	F	II	DYX1C1	5'UTR	shelf	5'UTR-shelf	chr15:55790301-55790754
cg07371811	-0.00483044	-0.00483044	-4.64858	2.30614e-05	0.0301968	0.380714	-0.00483044	1	212866428	R	II	BATF3	Body	opensea	Body-opensea
cg08604087	-0.0048311	-0.0048311	-3.95864	0.000228855	0.0442901	-1.85043	-0.0048311	6	136594351	F	II	BCLAF1	Body	opensea	Body-opensea
cg15481105	-0.00483427	-0.00483427	-4.25705	8.63475e-05	0.0372084	-0.906554	-0.00483427	13	60585448	R	II	DIAPH3	5'UTR	opensea	5'UTR-opensea
cg26669137	-0.00483532	-0.00483532	-4.78348	1.4497e-05	0.0277435	0.835348	-0.00483532	11	2655086	R	II	KCNQ1OT1	Body	opensea	Body-opensea
cg21085022	-0.00483815	-0.00483815	-4.37773	5.77493e-05	0.0346015	-0.5153	-0.00483815	6	34648170	R	II	C6orf106	Body	opensea	Body-opensea
cg12599114	-0.00485397	-0.00485397	-4.24651	8.94162e-05	0.0373297	-0.940476	-0.00485397	8	127154622	F	II		IGR	opensea	IGR-opensea
cg12797609	-0.00485614	-0.00485614	-4.26717	8.34978e-05	0.0369423	-0.873948	-0.00485614	17	19580634	F	II	ALDH3A2	3'UTR	opensea	3'UTR-opensea
cg24016690	-0.00485635	-0.00485635	-4.13363	0.000129684	0.0389018	-1.30116	-0.00485635	18	71874545	F	II		IGR	opensea	IGR-opensea
cg13551330	-0.00485686	-0.00485686	-3.85376	0.000320001	0.0480057	-2.17352	-0.00485686	9	32388149	R	II	ACO1	5'UTR	shelf	5'UTR-shelf	chr9:32384420-32384911
cg18101784	-0.00485918	-0.00485918	-4.12033	0.000135455	0.039235	-1.34335	-0.00485918	4	852280	F	II	GAK	Body	opensea	Body-opensea
cg23182008	-0.0048597	-0.0048597	-4.08767	0.000150704	0.0399764	-1.44664	-0.0048597	22	43158984	R	II		IGR	opensea	IGR-opensea
cg02131155	-0.0048613	-0.0048613	-3.95092	0.000234602	0.0446067	-1.87436	-0.0048613	4	148974732	R	II	ARHGAP10	Body	opensea	Body-opensea
cg25425334	-0.0048663	-0.0048663	-4.1352	0.000129021	0.0388974	-1.2962	-0.0048663	5	71617368	F	II	PTCD2	5'UTR	shore	5'UTR-shore	chr5:71616007-71616345
cg14301011	-0.00486633	-0.00486633	-4.55286	3.19704e-05	0.0317854	0.0613946	-0.00486633	5	94019905	F	II	SLF1	Body	opensea	Body-opensea
cg18339029	-0.00486947	-0.00486947	-3.85269	0.000321081	0.0480802	-2.17676	-0.00486947	12	105284626	F	II	SLC41A2	Body	opensea	Body-opensea
cg20607097	-0.00487597	-0.00487597	-3.95875	0.000228773	0.0442858	-1.85008	-0.00487597	1	154319995	R	II	ATP8B2	Body	opensea	Body-opensea
cg18518510	-0.00487734	-0.00487734	-3.91426	0.000263861	0.0458959	-1.98771	-0.00487734	5	79918427	F	II	LINC01337	TSS200	opensea	TSS200-opensea
cg00763996	-0.00488155	-0.00488155	-3.84624	0.000327729	0.0483841	-2.19648	-0.00488155	9	73839300	R	II		IGR	opensea	IGR-opensea
cg12481389	-0.00488519	-0.00488519	-4.15185	0.000122167	0.0386247	-1.24329	-0.00488519	1	14107831	F	II	PRDM2	Body	opensea	Body-opensea
cg03664025	-0.00488671	-0.00488671	-4.0031	0.000198305	0.042711	-1.71208	-0.00488671	16	24815620	R	II	TNRC6A	ExonBnd	opensea	ExonBnd-opensea
cg06313447	-0.00488858	-0.00488858	-4.29787	7.54004e-05	0.0362625	-0.774801	-0.00488858	5	4640421	F	II		IGR	opensea	IGR-opensea
cg07995924	-0.00489319	-0.00489319	-4.0229	0.000186002	0.0419617	-1.65019	-0.00489319	11	10771440	R	II	CTR9	TSS1500	shore	TSS1500-shore	chr11:10772493-10773089
cg13447847	-0.00489839	-0.00489839	-4.19008	0.000107738	0.0381003	-1.12141	-0.00489839	4	108863268	F	II	CYP2U1	Body	opensea	Body-opensea
cg08634510	-0.00489839	-0.00489839	-4.95056	8.11054e-06	0.0246187	1.4054	-0.00489839	21	46382810	R	II	FAM207A	Body	opensea	Body-opensea
cg07163666	-0.00489919	-0.00489919	-4.16183	0.000118227	0.0384386	-1.21152	-0.00489919	16	3340259	F	II	ZNF263	Body	opensea	Body-opensea
cg15219393	-0.00490064	-0.00490064	-3.97196	0.000219255	0.0439407	-1.80906	-0.00490064	5	149109878	R	I	PPARGC1B	1stExon	island	1stExon-island	chr5:149109570-149111750
cg03989711	-0.00490342	-0.00490342	-3.96586	0.000223603	0.0440918	-1.82802	-0.00490342	17	80970799	F	I	B3GNTL1	Body	shore	Body-shore	chr17:80969748-80970160
cg00142095	-0.00490473	-0.00490473	-5.01405	6.49399e-06	0.0239675	1.62392	-0.00490473	21	47731390	R	II	C21orf58	Body	opensea	Body-opensea
cg09712368	-0.00490788	-0.00490788	-4.08472	0.000152158	0.0400291	-1.45594	-0.00490788	16	57840379	F	II		IGR	shelf	IGR-shelf	chr16:57835955-57836989
cg10579113	-0.00490823	-0.00490823	-3.85313	0.000320637	0.048071	-2.17543	-0.00490823	4	177462176	R	II		IGR	opensea	IGR-opensea
cg18865045	-0.00491063	-0.00491063	-3.80918	0.000368538	0.0498505	-2.30936	-0.00491063	6	142509690	R	II	VTA1	Body	opensea	Body-opensea
cg01491910	-0.00491685	-0.00491685	-4.51794	3.59951e-05	0.0320743	-0.0543914	-0.00491685	2	234383403	F	II		IGR	shore	IGR-shore	chr2:234385358-234385730
cg09796638	-0.00491856	-0.00491856	-3.92585	0.000254254	0.04534	-1.95195	-0.00491856	13	111551675	F	II	ANKRD10	Body	opensea	Body-opensea
cg27502982	-0.00491883	-0.00491883	-4.43679	4.73537e-05	0.0334035	-0.321938	-0.00491883	3	195093195	F	II	ACAP2	Body	opensea	Body-opensea
cg25271249	-0.0049193	-0.0049193	-5.37836	1.78801e-06	0.0191922	2.89523	-0.0049193	2	231038302	F	II	SP110	Body	opensea	Body-opensea
cg13237147	-0.00492	-0.00492	-4.11006	0.00014008	0.0394389	-1.37586	-0.00492	3	188745304	F	II		IGR	opensea	IGR-opensea
cg05171693	-0.00492197	-0.00492197	-4.16885	0.000115532	0.0384386	-1.18915	-0.00492197	7	1117775	R	II	C7orf50	Body	shelf	Body-shelf	chr7:1119980-1120248
cg25467112	-0.00492228	-0.00492228	-3.98166	0.000212507	0.0434932	-1.77889	-0.00492228	12	26864179	F	II	ITPR2	Body	opensea	Body-opensea
cg04801795	-0.0049268	-0.0049268	-3.84119	0.000333023	0.0486007	-2.2119	-0.0049268	11	77429600	F	II	RSF1	Body	opensea	Body-opensea
cg15643809	-0.00493104	-0.00493104	-4.20751	0.000101721	0.0376496	-1.06565	-0.00493104	5	33467760	F	II	TARS	Body	opensea	Body-opensea
cg12062741	-0.00493684	-0.00493684	-3.90097	0.000275315	0.0462031	-2.02866	-0.00493684	15	65756337	R	II	DPP8	Body	opensea	Body-opensea
cg20804276	-0.00493746	-0.00493746	-4.01008	0.000193879	0.0424438	-1.69027	-0.00493746	12	132211379	F	II	SFSWAP	Body	opensea	Body-opensea
cg14215204	-0.00494504	-0.00494504	-4.23024	9.43628e-05	0.0373297	-0.992764	-0.00494504	11	134121760	F	II	THYN1	Body	shore	Body-shore	chr11:134123209-134123996
cg27034225	-0.00494664	-0.00494664	-4.80617	1.34023e-05	0.0272053	0.91233	-0.00494664	14	23757845	R	II		IGR	shelf	IGR-shelf	chr14:23755121-23755456
cg02949363	-0.00494891	-0.00494891	-4.61774	2.56279e-05	0.0306326	0.277507	-0.00494891	3	97691862	R	II	MINA	TSS1500	shore	TSS1500-shore	chr3:97690785-97691409
cg03341655	-0.00495027	-0.00495027	-3.86015	0.000313567	0.0478854	-2.15397	-0.00495027	16	67709699	R	II	GFOD2	Body	opensea	Body-opensea
cg25302012	-0.00495033	-0.00495033	-4.29285	7.66683e-05	0.0364229	-0.791014	-0.00495033	7	151875059	R	II	KMT2C	Body	opensea	Body-opensea
cg22687069	-0.00495372	-0.00495372	-4.67116	2.13438e-05	0.0301968	0.456447	-0.00495372	2	113409451	R	II	SLC20A1	Body	opensea	Body-opensea
cg17378760	-0.00495424	-0.00495424	-4.42942	4.85438e-05	0.033708	-0.346133	-0.00495424	3	187559866	R	II		IGR	opensea	IGR-opensea
cg13519061	-0.00495599	-0.00495599	-3.89681	0.000278999	0.0463357	-2.04148	-0.00495599	9	99145195	R	II	SLC35D2	Body	shore	Body-shore	chr9:99145524-99145849
cg17859089	-0.00495742	-0.00495742	-4.25522	8.68736e-05	0.0372564	-0.912455	-0.00495742	1	173683625	R	II	KLHL20	TSS1500	shore	TSS1500-shore	chr1:173683985-173684403
cg27006252	-0.0049611	-0.0049611	-4.95461	7.99655e-06	0.0246187	1.4193	-0.0049611	14	23391205	F	II	PRMT5	Body	shelf	Body-shelf	chr14:23388092-23388857
cg26218101	-0.00496168	-0.00496168	-4.06331	0.000163143	0.040897	-1.52339	-0.00496168	12	133618130	F	II	ZNF84	Body	shelf	Body-shelf	chr12:133613765-133614525
cg04915302	-0.00496359	-0.00496359	-3.90952	0.000267894	0.0459888	-2.00233	-0.00496359	8	74573890	R	II	STAU2	Body	opensea	Body-opensea
cg15946126	-0.00496517	-0.00496517	-4.00289	0.000198435	0.042711	-1.71272	-0.00496517	9	92326712	F	II	UNQ6494	Body	opensea	Body-opensea
cg04089644	-0.00496574	-0.00496574	-3.83853	0.00033584	0.0487309	-2.22001	-0.00496574	2	54809763	F	II	SPTBN1	Body	opensea	Body-opensea
cg08423194	-0.00497875	-0.00497875	-3.84173	0.000332451	0.0485843	-2.21025	-0.00497875	3	158369929	F	II	GFM1	Body	opensea	Body-opensea
cg15851280	-0.00497982	-0.00497982	-3.83986	0.000334432	0.0487036	-2.21596	-0.00497982	10	89860477	F	II		IGR	opensea	IGR-opensea
cg07724407	-0.00498432	-0.00498432	-3.87824	0.000296016	0.0471865	-2.09851	-0.00498432	6	166217639	F	II		IGR	shore	IGR-shore	chr6:166218333-166218876
cg25390635	-0.00498563	-0.00498563	-3.94152	0.000241795	0.0449278	-1.9035	-0.00498563	22	47022618	R	II	GRAMD4	TSS200	island	TSS200-island	chr22:47022457-47022659
cg15655572	-0.00499078	-0.00499078	-3.88265	0.000291893	0.0470277	-2.085	-0.00499078	22	36909951	R	II	EIF3D	Body	opensea	Body-opensea
cg09439260	-0.00499765	-0.00499765	-4.18316	0.000110221	0.0382001	-1.14352	-0.00499765	3	16645784	R	II	DAZL	Body	shore	Body-shore	chr3:16645948-16646259
cg08018809	-0.00499805	-0.00499805	-3.866	0.000307786	0.04766	-2.13605	-0.00499805	2	58265673	R	II		IGR	opensea	IGR-opensea
cg01177961	-0.00499922	-0.00499922	-5.10467	4.72227e-06	0.0233006	1.93743	-0.00499922	14	65124727	R	II		IGR	opensea	IGR-opensea
cg07527826	-0.00499971	-0.00499971	-4.00813	0.000195105	0.0425255	-1.69636	-0.00499971	22	46238687	R	II	ATXN10	Body	opensea	Body-opensea
cg17157956	-0.00500131	-0.00500131	-4.19587	0.000105701	0.0378793	-1.1029	-0.00500131	22	42273901	R	II	SREBF2	Body	opensea	Body-opensea
cg05746241	-0.00500313	-0.00500313	-4.34021	6.54719e-05	0.0355006	-0.637472	-0.00500313	16	14763500	R	II		IGR	opensea	IGR-opensea
cg20359259	-0.00500378	-0.00500378	-3.92663	0.000253617	0.04534	-1.94953	-0.00500378	11	12285466	R	II		IGR	opensea	IGR-opensea
cg02769668	-0.00500464	-0.00500464	-4.07146	0.000158874	0.0406171	-1.49774	-0.00500464	1	93302925	F	II	RPL5	Body	opensea	Body-opensea
cg08181258	-0.00501871	-0.00501871	-4.53099	3.44365e-05	0.0318543	-0.011176	-0.00501871	14	67710831	R	II	MPP5	5'UTR	shelf	5'UTR-shelf	chr14:67707753-67708647
cg13710557	-0.00501989	-0.00501989	-4.50193	3.80021e-05	0.0322568	-0.107352	-0.00501989	19	55676794	F	II	C19orf51	Body	shore	Body-shore	chr19:55677520-55678216
cg22132876	-0.00502147	-0.00502147	-4.11964	0.000135763	0.039235	-1.34555	-0.00502147	20	62189343	F	II		IGR	island	IGR-island	chr20:62189140-62189344
cg18080532	-0.0050227	-0.0050227	-4.17852	0.000111917	0.0382529	-1.15832	-0.0050227	18	7979736	R	II	PTPRM	Body	opensea	Body-opensea
cg02065925	-0.00502786	-0.00502786	-3.83165	0.000343252	0.0489553	-2.24101	-0.00502786	18	72761851	R	II	ZNF407	Body	opensea	Body-opensea
cg17803969	-0.00503088	-0.00503088	-3.99935	0.000200717	0.0428532	-1.72376	-0.00503088	9	128436339	F	II	MAPKAP1	5'UTR	opensea	5'UTR-opensea
cg00133403	-0.00503095	-0.00503095	-4.90452	9.52365e-06	0.0259159	1.24761	-0.00503095	16	57212731	F	II	FAM192A	5'UTR	opensea	5'UTR-opensea
cg15562022	-0.00503348	-0.00503348	-4.15853	0.000119517	0.0384386	-1.22203	-0.00503348	6	31167427	R	II	HCG27	Body	shore	Body-shore	chr6:31165412-31165923
cg26785631	-0.00503511	-0.00503511	-3.9799	0.000213719	0.0436103	-1.78438	-0.00503511	13	46544595	R	II	ZC3H13	ExonBnd	opensea	ExonBnd-opensea
cg26081025	-0.00503945	-0.00503945	-3.92409	0.000255688	0.0454387	-1.95737	-0.00503945	14	92570361	F	II	ATXN3	Body	shelf	Body-shelf	chr14:92572554-92573103
cg00481032	-0.00503945	-0.00503945	-4.02788	0.000183022	0.0417966	-1.63458	-0.00503945	1	246852417	R	II		IGR	opensea	IGR-opensea
cg19644793	-0.00504767	-0.00504767	-3.91669	0.000261824	0.0457165	-1.98024	-0.00504767	11	27481819	F	II	LGR4	Body	opensea	Body-opensea
cg09462350	-0.00504837	-0.00504837	-4.05129	0.000169639	0.0411397	-1.56116	-0.00504837	2	237489273	F	I	CXCR7	Body	opensea	Body-opensea
cg16875942	-0.00504868	-0.00504868	-4.13414	0.00012947	0.0389018	-1.29956	-0.00504868	6	13301388	F	II		IGR	opensea	IGR-opensea
cg20392347	-0.0050524	-0.0050524	-3.83373	0.000340997	0.0488666	-2.23467	-0.0050524	10	114361333	R	II	VTI1A	Body	opensea	Body-opensea
cg27004481	-0.00505725	-0.00505725	-3.98586	0.000209649	0.0432516	-1.76581	-0.00505725	4	95374952	R	II	PDLIM5	5'UTR	shore	5'UTR-shore	chr4:95372801-95373535
cg24689585	-0.00505984	-0.00505984	-4.08405	0.00015249	0.0400428	-1.45805	-0.00505984	15	22957012	F	I	CYFIP1	Body	opensea	Body-opensea
cg27075601	-0.00506861	-0.00506861	-3.87933	0.000294997	0.0471234	-2.09519	-0.00506861	1	37217293	F	II		IGR	opensea	IGR-opensea
cg00994032	-0.00507166	-0.00507166	-3.87997	0.00029439	0.0471226	-2.0932	-0.00507166	14	50315768	R	II	SDCCAG1	Body	shelf	Body-shelf	chr14:50319426-50319632
cg06612491	-0.00507537	-0.00507537	-4.02844	0.000182695	0.0417368	-1.63285	-0.00507537	2	55725783	F	II		IGR	opensea	IGR-opensea
cg20727738	-0.00507705	-0.00507705	-4.08615	0.00015145	0.0399764	-1.45143	-0.00507705	14	90101274	F	II		IGR	opensea	IGR-opensea
cg27285968	-0.00507778	-0.00507778	-4.12129	0.000135032	0.0392134	-1.34032	-0.00507778	14	89059888	R	II	ZC3H14	TSS1500	opensea	TSS1500-opensea
cg21848581	-0.00507896	-0.00507896	-4.18625	0.000109104	0.0381646	-1.13364	-0.00507896	13	26441045	F	II	ATP8A2	Body	opensea	Body-opensea
cg01361248	-0.00507982	-0.00507982	-4.10097	0.000144303	0.0395928	-1.40463	-0.00507982	1	227163775	R	II	CABC1	Body	island	Body-island	chr1:227163739-227164237
cg25269402	-0.0050832	-0.0050832	-4.05448	0.00016789	0.0410651	-1.55113	-0.0050832	5	121726006	R	II	SNCAIP	TSS1500	opensea	TSS1500-opensea
cg21195994	-0.0050845	-0.0050845	-4.02594	0.000184179	0.0418667	-1.64067	-0.0050845	2	108982107	F	II		IGR	opensea	IGR-opensea
cg15541568	-0.00508691	-0.00508691	-4.14329	0.000125646	0.0386331	-1.27051	-0.00508691	11	33736871	R	II	CD59	Body	opensea	Body-opensea
cg21242631	-0.00508843	-0.00508843	-3.87922	0.000295103	0.0471234	-2.09553	-0.00508843	5	95485498	R	II	LOC101929710	Body	opensea	Body-opensea
cg08449003	-0.00508993	-0.00508993	-3.86798	0.000305852	0.047596	-2.12998	-0.00508993	9	78981537	R	II		IGR	opensea	IGR-opensea
cg21426303	-0.00509006	-0.00509006	-4.31097	7.21815e-05	0.0358484	-0.732378	-0.00509006	8	123945740	R	II	ZHX2	5'UTR	opensea	5'UTR-opensea
cg15764364	-0.00509371	-0.00509371	-4.09645	0.000146448	0.0397812	-1.41891	-0.00509371	7	100364685	F	II	ZAN	Body	opensea	Body-opensea
cg07066918	-0.00509714	-0.00509714	-4.75707	1.58813e-05	0.0287431	0.745953	-0.00509714	10	129910468	R	II	MKI67	Body	opensea	Body-opensea
cg09038531	-0.00510252	-0.00510252	-3.80828	0.000369589	0.0498852	-2.3121	-0.00510252	1	207237135	R	II	PFKFB2	ExonBnd	opensea	ExonBnd-opensea
cg05111073	-0.00510316	-0.00510316	-4.10279	0.000143448	0.0395561	-1.39887	-0.00510316	2	230745095	F	II	TRIP12	TSS1500	opensea	TSS1500-opensea
cg17836913	-0.00510337	-0.00510337	-4.12974	0.000131346	0.0390179	-1.3135	-0.00510337	1	54723679	R	II	SSBP3	Body	shore	Body-shore	chr1:54723696-54724019
cg19518046	-0.00510747	-0.00510747	-3.96857	0.000221663	0.0440601	-1.81961	-0.00510747	3	41996478	F	I	ULK4	5'UTR	opensea	5'UTR-opensea
cg24345224	-0.0051101	-0.0051101	-3.9249	0.00025503	0.0453818	-1.95489	-0.0051101	4	39593037	R	II	UGDH-AS1	Body	opensea	Body-opensea
cg14458531	-0.00511043	-0.00511043	-4.2889	7.7684e-05	0.0364853	-0.803808	-0.00511043	11	124545828	F	II	SIAE	5'UTR	shore	5'UTR-shore	chr11:124543384-124544046
cg19197139	-0.00511242	-0.00511242	-4.26061	8.53334e-05	0.0371334	-0.895077	-0.00511242	17	4613644	R	II	ARRB2	TSS200	island	TSS200-island	chr17:4613400-4614423
cg21359558	-0.00511275	-0.00511275	-4.10767	0.000141181	0.0394389	-1.38345	-0.00511275	6	32800563	F	II	TAP2	Body	opensea	Body-opensea
cg00227355	-0.00511619	-0.00511619	-3.8163	0.000360341	0.0495325	-2.28773	-0.00511619	7	96336147	F	II	SHFM1	Body	shelf	Body-shelf	chr7:96338816-96339277
cg11647439	-0.00511858	-0.00511858	-4.21375	9.96476e-05	0.0376265	-1.04566	-0.00511858	17	15906619	F	II	TTC19	Body	shelf	Body-shelf	chr17:15902500-15903688
cg15722720	-0.00512313	-0.00512313	-4.44363	4.62762e-05	0.0333607	-0.299498	-0.00512313	15	100264761	F	II		IGR	opensea	IGR-opensea
cg05722035	-0.00512763	-0.00512763	-3.83618	0.000338355	0.0487829	-2.22718	-0.00512763	3	56896467	F	II	ARHGEF3	Body	opensea	Body-opensea
cg03711961	-0.00512807	-0.00512807	-4.49028	3.95305e-05	0.0325597	-0.145831	-0.00512807	4	153147629	F	II		IGR	opensea	IGR-opensea
cg21562812	-0.00512947	-0.00512947	-4.70891	1.87483e-05	0.0290936	0.58338	-0.00512947	11	88041491	F	II	CTSC	Body	opensea	Body-opensea
cg14756480	-0.00513045	-0.00513045	-3.89159	0.000283681	0.0466898	-2.05751	-0.00513045	18	39534432	R	II	PIK3C3	TSS1500	opensea	TSS1500-opensea
cg25450284	-0.00513399	-0.00513399	-4.05407	0.000168115	0.0410802	-1.55243	-0.00513399	10	116020359	R	II	VWA2	Body	opensea	Body-opensea
cg14836335	-0.00513995	-0.00513995	-3.86018	0.000313528	0.0478854	-2.15385	-0.00513995	1	59367279	F	II		IGR	shelf	IGR-shelf	chr1:59369311-59369900
cg08032197	-0.00514005	-0.00514005	-3.93647	0.000245744	0.04504	-1.91912	-0.00514005	21	37507210	R	II	CBR3	TSS200	island	TSS200-island	chr21:37507198-37508259
cg11736155	-0.0051451	-0.0051451	-4.18666	0.000108957	0.038155	-1.13233	-0.0051451	14	31762081	F	II	HEATR5A	3'UTR	opensea	3'UTR-opensea
cg16099110	-0.00514816	-0.00514816	-3.8141	0.00036285	0.0496937	-2.2944	-0.00514816	14	20936880	R	II	PNP	TSS1500	opensea	TSS1500-opensea
cg11364695	-0.00515379	-0.00515379	-4.31239	7.18396e-05	0.0358484	-0.72776	-0.00515379	7	8063019	R	II	GLCCI1	Body	opensea	Body-opensea
cg11738723	-0.0051609	-0.0051609	-4.10694	0.000141516	0.0394389	-1.38574	-0.0051609	15	77422908	R	II	SGK269	Body	opensea	Body-opensea
cg06770731	-0.00516235	-0.00516235	-4.27275	8.19644e-05	0.0367922	-0.855938	-0.00516235	16	87863812	R	I	SLC7A5	3'UTR	opensea	3'UTR-opensea
cg06385233	-0.00516593	-0.00516593	-4.04926	0.000170765	0.0411902	-1.56756	-0.00516593	19	41871174	F	II	B9D2	TSS1500	shore	TSS1500-shore	chr19:41869673-41870133
cg01614738	-0.00516654	-0.00516654	-4.0424	0.000174608	0.041396	-1.58908	-0.00516654	5	10252216	R	II	CCT5	Body	shore	Body-shore	chr5:10249760-10251000
cg00123317	-0.00516828	-0.00516828	-3.90436	0.000272349	0.0460844	-2.01823	-0.00516828	12	70005043	R	II	LRRC10	TSS200	opensea	TSS200-opensea
cg23626617	-0.00516887	-0.00516887	-3.89864	0.000277372	0.0462807	-2.03584	-0.00516887	1	46268158	R	II	MAST2	TSS1500	shore	TSS1500-shore	chr1:46269099-46269820
cg02555585	-0.005169	-0.005169	-3.92499	0.000254953	0.0453818	-1.9546	-0.005169	20	42090853	F	II	SFRS6	3'UTR	shelf	3'UTR-shelf	chr20:42085948-42087322
cg08929399	-0.00517083	-0.00517083	-4.0496	0.000170572	0.0411902	-1.56646	-0.00517083	3	151778972	R	II		IGR	opensea	IGR-opensea
cg15475708	-0.0051718	-0.0051718	-4.05065	0.000169994	0.0411449	-1.56318	-0.0051718	7	18011632	F	II		IGR	opensea	IGR-opensea
cg11338874	-0.00517268	-0.00517268	-4.24862	8.87941e-05	0.0373297	-0.933695	-0.00517268	1	235159876	F	II		IGR	opensea	IGR-opensea
cg21606998	-0.00517463	-0.00517463	-3.85307	0.000320696	0.048071	-2.17561	-0.00517463	7	40129826	R	II	CDK13	Body	opensea	Body-opensea
cg25079802	-0.00517589	-0.00517589	-4.17769	0.000112223	0.0382832	-1.16097	-0.00517589	20	52351096	R	II		IGR	opensea	IGR-opensea
cg27533013	-0.00517777	-0.00517777	-3.81311	0.000363992	0.0497391	-2.29743	-0.00517777	13	50588057	F	II	TRIM13	3'UTR	opensea	3'UTR-opensea
cg09367092	-0.00518211	-0.00518211	-4.05981	0.000165008	0.0409144	-1.53439	-0.00518211	22	43254168	R	II	ARFGAP3	TSS1500	shore	TSS1500-shore	chr22:43252653-43253667
cg26129235	-0.00518742	-0.00518742	-4.73088	1.73825e-05	0.0287431	0.657463	-0.00518742	19	37131653	F	II	ZNF461	Body	opensea	Body-opensea
cg04387969	-0.00519008	-0.00519008	-3.99409	0.000204159	0.0430797	-1.74018	-0.00519008	14	102650356	F	II	WDR20	Body	opensea	Body-opensea
cg27264051	-0.00519189	-0.00519189	-3.82012	0.000356013	0.0493037	-2.27611	-0.00519189	3	133383895	R	II		IGR	shelf	IGR-shelf	chr3:133380458-133380989
cg05199028	-0.0051947	-0.0051947	-4.30299	7.41256e-05	0.0361661	-0.758223	-0.0051947	16	11368512	F	I	PRM3	TSS1500	shore	TSS1500-shore	chr16:11369939-11370221
cg09595290	-0.00520327	-0.00520327	-4.31953	7.01506e-05	0.0357042	-0.704621	-0.00520327	10	125807504	F	II	CHST15	TSS1500	shelf	TSS1500-shelf	chr10:125804001-125804379
cg13034391	-0.00520681	-0.00520681	-3.82451	0.000351096	0.0492746	-2.26274	-0.00520681	10	89736294	R	II		IGR	opensea	IGR-opensea
cg10493585	-0.00520871	-0.00520871	-3.92046	0.000258681	0.0455858	-1.96859	-0.00520871	13	105606003	R	II		IGR	opensea	IGR-opensea
cg25468915	-0.00520954	-0.00520954	-4.00155	0.000199298	0.0427727	-1.71691	-0.00520954	6	167152254	F	II	RPS6KA2	Body	opensea	Body-opensea
cg24290725	-0.00521949	-0.00521949	-3.95906	0.000228547	0.0442779	-1.84913	-0.00521949	15	31249261	F	II	MTMR10	Body	opensea	Body-opensea
cg22107525	-0.00522786	-0.00522786	-4.34128	6.52392e-05	0.0355006	-0.634006	-0.00522786	17	66951611	R	II	ABCA8	TSS200	opensea	TSS200-opensea
cg19420102	-0.00522921	-0.00522921	-4.01021	0.000193799	0.0424438	-1.68988	-0.00522921	19	458895	R	I	SHC2	Body	island	Body-island	chr19:457800-462256
cg10395330	-0.00523147	-0.00523147	-3.8243	0.000351336	0.0492746	-2.2634	-0.00523147	4	523927	R	II	PIGG	Body	opensea	Body-opensea
cg10658703	-0.0052345	-0.0052345	-3.98091	0.000213022	0.0435368	-1.78122	-0.0052345	19	1033242	R	II	CNN2	Body	shore	Body-shore	chr19:1033605-1035236
cg12211577	-0.00523479	-0.00523479	-4.02567	0.00018434	0.0418667	-1.64151	-0.00523479	18	9514326	F	II	RALBP1	Body	opensea	Body-opensea
cg04426109	-0.00523501	-0.00523501	-3.86767	0.000306156	0.047596	-2.13094	-0.00523501	15	27959473	F	II		IGR	opensea	IGR-opensea
cg19653161	-0.00523676	-0.00523676	-4.40921	5.19585e-05	0.0339808	-0.412377	-0.00523676	10	121302492	R	II	RGS10	TSS1500	island	TSS1500-island	chr10:121301478-121303169
cg11374847	-0.00524773	-0.00524773	-3.90773	0.000269435	0.0460536	-2.00786	-0.00524773	5	54968495	F	II	SLC38A9	Body	opensea	Body-opensea
cg03517147	-0.00524844	-0.00524844	-3.87187	0.000302089	0.047504	-2.11806	-0.00524844	1	197871078	F	I	C1orf53	TSS1500	shore	TSS1500-shore	chr1:197871588-197872299
cg12949693	-0.00525715	-0.00525715	-4.74505	1.65539e-05	0.0287431	0.705312	-0.00525715	1	60022099	R	II	FGGY	Body	opensea	Body-opensea
cg24459113	-0.00526153	-0.00526153	-4.00649	0.000196143	0.0426036	-1.70149	-0.00526153	2	201626708	F	II	AOX2P	ExonBnd	opensea	ExonBnd-opensea
cg14807046	-0.00526241	-0.00526241	-4.01575	0.000190358	0.0422724	-1.67256	-0.00526241	5	53553781	F	II	ARL15	Body	opensea	Body-opensea
cg16551220	-0.00526246	-0.00526246	-4.19332	0.000106591	0.0379776	-1.11103	-0.00526246	14	53103238	R	II	GPR137C	3'UTR	opensea	3'UTR-opensea
cg04420991	-0.00526588	-0.00526588	-3.82825	0.000346961	0.0491442	-2.25134	-0.00526588	4	77067214	R	II	NUP54	Body	shore	Body-shore	chr4:77069066-77069672
cg10794946	-0.00526695	-0.00526695	-4.17167	0.000114466	0.0384102	-1.18017	-0.00526695	20	5592431	F	II	GPCPD1	TSS1500	shore	TSS1500-shore	chr20:5591490-5591875
cg09121243	-0.00526967	-0.00526967	-4.08311	0.000152957	0.0400585	-1.461	-0.00526967	16	31523127	R	II		IGR	shelf	IGR-shelf	chr16:31519381-31519940
cg07792427	-0.00527111	-0.00527111	-3.8693	0.000304568	0.047536	-2.12593	-0.00527111	1	100985005	F	II	CDC14A	3'UTR	opensea	3'UTR-opensea
cg25495341	-0.00527203	-0.00527203	-4.68237	2.05382e-05	0.0301968	0.494107	-0.00527203	15	27787659	F	II		IGR	shore	IGR-shore	chr15:27786718-27787060
cg06240269	-0.00527418	-0.00527418	-4.62037	2.5398e-05	0.0306326	0.286317	-0.00527418	11	124545233	F	II	SIAE	5'UTR	shore	5'UTR-shore	chr11:124543384-124544046
cg25994626	-0.00527508	-0.00527508	-3.94972	0.000235509	0.0446067	-1.87808	-0.00527508	1	179787762	F	II		IGR	opensea	IGR-opensea
cg15043605	-0.00527846	-0.00527846	-4.11042	0.000139917	0.0394389	-1.37474	-0.00527846	6	14845043	F	I		IGR	opensea	IGR-opensea
cg17341755	-0.00528047	-0.00528047	-3.96492	0.000224279	0.0441173	-1.83094	-0.00528047	1	44870888	F	II	RNF220	TSS200	shore	TSS200-shore	chr1:44871109-44874047
cg14583686	-0.00528048	-0.00528048	-5.46151	1.32796e-06	0.0188616	3.18917	-0.00528048	9	130226589	R	II	LRSAM1	Body	opensea	Body-opensea
cg13221086	-0.00528081	-0.00528081	-3.90619	0.000270765	0.0460536	-2.01261	-0.00528081	3	31809318	R	II	OSBPL10	Body	opensea	Body-opensea
cg23109910	-0.00528417	-0.00528417	-3.89188	0.000283427	0.0466584	-2.05665	-0.00528417	4	88026471	F	II	AFF1	Body	opensea	Body-opensea
cg08614346	-0.00528469	-0.00528469	-4.26428	8.43009e-05	0.0369664	-0.88325	-0.00528469	12	10892682	F	II		IGR	opensea	IGR-opensea
cg05113534	-0.00528495	-0.00528495	-4.28098	7.97552e-05	0.0365555	-0.829384	-0.00528495	11	120972538	R	II	TECTA	TSS1500	opensea	TSS1500-opensea
cg20604850	-0.00528517	-0.00528517	-3.88969	0.000285406	0.0467155	-2.06335	-0.00528517	2	234182899	R	II	SCARNA5	TSS1500	opensea	TSS1500-opensea
cg09597247	-0.0052932	-0.0052932	-4.05808	0.000165942	0.0409538	-1.53984	-0.0052932	10	95371681	R	II	PDE6C	TSS1500	opensea	TSS1500-opensea
cg04562562	-0.00530271	-0.00530271	-4.15785	0.000119784	0.0384386	-1.2242	-0.00530271	17	61044133	R	II		IGR	island	IGR-island	chr17:61043325-61044408
cg01189298	-0.00530702	-0.00530702	-3.9623	0.000226177	0.0441974	-1.83907	-0.00530702	17	45048220	F	II		IGR	opensea	IGR-opensea
cg07150832	-0.00530867	-0.00530867	-3.91743	0.000261201	0.0457165	-1.97794	-0.00530867	7	148635638	F	II		IGR	shelf	IGR-shelf	chr7:148638035-148638324
cg08461718	-0.00530877	-0.00530877	-4.5293	3.46346e-05	0.0318543	-0.0167756	-0.00530877	1	27157564	F	II	ZDHHC18	Body	opensea	Body-opensea
cg26632641	-0.00530891	-0.00530891	-3.96754	0.000222394	0.0440918	-1.82279	-0.00530891	15	28065179	F	II	OCA2	Body	opensea	Body-opensea
cg11052396	-0.00531202	-0.00531202	-3.95732	0.000229833	0.0443568	-1.85454	-0.00531202	13	48833799	R	II	ITM2B	Body	opensea	Body-opensea
cg10591943	-0.00531414	-0.00531414	-4.27038	8.26112e-05	0.0368741	-0.863576	-0.00531414	17	28447544	F	II	CCDC55	Body	shelf	Body-shelf	chr17:28443746-28444011
cg08284985	-0.00531664	-0.00531664	-3.90617	0.000270778	0.0460536	-2.01265	-0.00531664	12	47228121	F	II		IGR	shelf	IGR-shelf	chr12:47224912-47225664
cg17287494	-0.00532087	-0.00532087	-3.9675	0.000222429	0.0440918	-1.82294	-0.00532087	3	41280058	R	II	CTNNB1	Body	opensea	Body-opensea
cg01749866	-0.00532187	-0.00532187	-4.22792	9.50878e-05	0.0373412	-1.0002	-0.00532187	3	112144264	F	II		IGR	opensea	IGR-opensea
cg11023992	-0.00532362	-0.00532362	-3.92601	0.000254122	0.04534	-1.95145	-0.00532362	13	64311397	R	II	OR7E156P	TSS200	opensea	TSS200-opensea
cg16558692	-0.00532418	-0.00532418	-4.44543	4.5996e-05	0.0333607	-0.293578	-0.00532418	7	157849639	F	I	PTPRN2	Body	opensea	Body-opensea
cg21542094	-0.00532585	-0.00532585	-4.31378	7.15081e-05	0.0358484	-0.723263	-0.00532585	10	6243955	F	II	PFKFB3	TSS1500	island	TSS1500-island	chr10:6242975-6246457
cg08995067	-0.00532711	-0.00532711	-3.95648	0.000230454	0.0444037	-1.85715	-0.00532711	9	114034193	F	II	MIR7702	TSS1500	opensea	TSS1500-opensea
cg11201854	-0.00533414	-0.00533414	-4.1086	0.000140752	0.0394389	-1.3805	-0.00533414	5	127148879	F	II		IGR	opensea	IGR-opensea
cg27628961	-0.00533481	-0.00533481	-3.82693	0.000348417	0.0491974	-2.25537	-0.00533481	1	38288336	F	II	MTF1	Body	opensea	Body-opensea
cg01156324	-0.00534107	-0.00534107	-4.02891	0.000182414	0.0416982	-1.63136	-0.00534107	6	106605327	R	II		IGR	opensea	IGR-opensea
cg01429028	-0.00534146	-0.00534146	-4.00713	0.000195738	0.0425516	-1.69949	-0.00534146	12	16539821	R	II		IGR	opensea	IGR-opensea
cg17685863	-0.00534346	-0.00534346	-4.40822	5.21312e-05	0.0339808	-0.41561	-0.00534346	16	28104589	F	II		IGR	opensea	IGR-opensea
cg16792062	-0.00534672	-0.00534672	-3.92867	0.000251968	0.04534	-1.94324	-0.00534672	11	128458153	R	II	ETS1	TSS1500	opensea	TSS1500-opensea
cg26161368	-0.00535005	-0.00535005	-3.86926	0.000304611	0.047536	-2.12607	-0.00535005	5	91018691	F	I		IGR	opensea	IGR-opensea
cg03859589	-0.00535268	-0.00535268	-4.18957	0.000107918	0.0381017	-1.12303	-0.00535268	9	82323081	F	II	TLE4	Body	opensea	Body-opensea
cg27020260	-0.005354	-0.005354	-4.36326	6.06172e-05	0.0349097	-0.562488	-0.005354	4	25175711	R	II		IGR	opensea	IGR-opensea
cg00686159	-0.00535428	-0.00535428	-4.00451	0.000197402	0.0426592	-1.70767	-0.00535428	13	74291284	F	II	KLF12	Body	opensea	Body-opensea
cg13834746	-0.00536748	-0.00536748	-4.14494	0.000124966	0.038625	-1.26525	-0.00536748	13	87215306	F	II		IGR	opensea	IGR-opensea
cg12699836	-0.00537772	-0.00537772	-4.32871	6.80352e-05	0.0356282	-0.674836	-0.00537772	10	29085272	R	II	LINC00837	TSS1500	opensea	TSS1500-opensea
cg04495299	-0.00537822	-0.00537822	-3.81136	0.000366015	0.049823	-2.30276	-0.00537822	7	5370601	F	II	TNRC18	Body	shore	Body-shore	chr7:5372280-5372717
cg09301742	-0.00538471	-0.00538471	-3.96033	0.000227618	0.0442238	-1.8452	-0.00538471	22	46034563	R	II		IGR	opensea	IGR-opensea
cg10941960	-0.00538585	-0.00538585	-4.17954	0.000111541	0.0382462	-1.15506	-0.00538585	12	4427976	R	II		IGR	shelf	IGR-shelf	chr12:4430043-4430747
cg04718883	-0.00539273	-0.00539273	-4.49002	3.95656e-05	0.0325597	-0.146696	-0.00539273	6	151346358	R	II	MTHFD1L	Body	opensea	Body-opensea
cg27072820	-0.00539516	-0.00539516	-3.82617	0.000349257	0.0492581	-2.25769	-0.00539516	11	71817706	R	II	LRTOMT	Body	shelf	Body-shelf	chr11:71814203-71814529
cg10777120	-0.00540105	-0.00540105	-5.13524	4.23949e-06	0.0233006	2.04364	-0.00540105	8	99060634	R	II		IGR	shore	IGR-shore	chr8:99058245-99058673
cg09391998	-0.0054029	-0.0054029	-4.57481	2.967e-05	0.0314373	0.134349	-0.0054029	11	113688523	F	II	USP28	Body	opensea	Body-opensea
cg01834840	-0.00540598	-0.00540598	-4.40969	5.1875e-05	0.0339808	-0.410811	-0.00540598	1	222831502	R	II	MIA3	Body	opensea	Body-opensea
cg19714024	-0.00540743	-0.00540743	-3.90174	0.000274641	0.0461594	-2.0263	-0.00540743	1	40036889	F	II	PABPC4	Body	opensea	Body-opensea
cg23346787	-0.00540789	-0.00540789	-3.94694	0.000237622	0.0446067	-1.8867	-0.00540789	6	168955848	F	II	SMOC2	Body	shore	Body-shore	chr6:168956417-168957200
cg15773219	-0.00540831	-0.00540831	-4.02488	0.00018481	0.0418667	-1.64398	-0.00540831	1	43636817	R	II	CFAP57	TSS1500	shore	TSS1500-shore	chr1:43637503-43638052
cg05991388	-0.00541435	-0.00541435	-4.36211	6.0851e-05	0.0349097	-0.566235	-0.00541435	5	87696440	F	II		IGR	opensea	IGR-opensea
cg17665323	-0.00541992	-0.00541992	-3.93065	0.000250369	0.0453233	-1.9371	-0.00541992	10	133032157	R	II	TCERG1L	Body	opensea	Body-opensea
cg09654495	-0.00542276	-0.00542276	-4.49945	3.83223e-05	0.0322568	-0.115541	-0.00542276	22	36101431	F	II		IGR	opensea	IGR-opensea
cg06490052	-0.00542407	-0.00542407	-3.93886	0.000243868	0.0449885	-1.91173	-0.00542407	3	3213634	F	II	CRBN	Body	opensea	Body-opensea
cg15806039	-0.00542619	-0.00542619	-4.29007	7.73803e-05	0.0364726	-0.8	-0.00542619	6	15501269	F	II	JARID2	Body	shelf	Body-shelf	chr6:15496804-15497336
cg13904888	-0.00542975	-0.00542975	-4.51085	3.68718e-05	0.0322379	-0.0778822	-0.00542975	1	185123092	R	II	TRMT1L	Body	shelf	Body-shelf	chr1:185125850-185126705
cg21047761	-0.00543352	-0.00543352	-5.25845	2.74053e-06	0.0216064	2.4737	-0.00543352	13	98101235	R	II	RAP2A	Body	opensea	Body-opensea
cg09792463	-0.00543379	-0.00543379	-3.92201	0.000257399	0.0455858	-1.96381	-0.00543379	13	41189240	F	II	FOXO1	Body	opensea	Body-opensea
cg08543244	-0.00543555	-0.00543555	-3.83001	0.000345034	0.0489924	-2.24599	-0.00543555	7	25216828	R	II	C7orf31	Body	shelf	Body-shelf	chr7:25219408-25219962
cg09723881	-0.00543577	-0.00543577	-4.05316	0.000168611	0.0410924	-1.55528	-0.00543577	17	33747829	R	II	SLFN12	Body	opensea	Body-opensea
cg12154437	-0.00543821	-0.00543821	-3.84974	0.000324106	0.0482326	-2.18578	-0.00543821	3	124448717	R	II	UMPS	TSS1500	shore	TSS1500-shore	chr3:124449178-124449461
cg25174874	-0.0054419	-0.0054419	-3.93007	0.000250837	0.0453341	-1.9389	-0.0054419	4	107223505	F	II	TBCK	Body	opensea	Body-opensea
cg04178634	-0.0054436	-0.0054436	-5.16946	3.75669e-06	0.022898	2.16275	-0.0054436	19	2525231	F	I	GNG7	5'UTR	island	5'UTR-island	chr19:2525140-2525460
cg11709211	-0.00544537	-0.00544537	-4.01235	0.000192463	0.0422853	-1.68319	-0.00544537	2	216879095	R	II	MREG	TSS1500	shore	TSS1500-shore	chr2:216877899-216878352
cg16659561	-0.00545466	-0.00545466	-4.03874	0.000176691	0.0414061	-1.60054	-0.00545466	10	52361663	R	II	SGMS1	5'UTR	opensea	5'UTR-opensea
cg17895400	-0.00545542	-0.00545542	-4.44953	4.53641e-05	0.033267	-0.280091	-0.00545542	1	100255921	R	II		IGR	opensea	IGR-opensea
cg19411943	-0.00545727	-0.00545727	-4.10416	0.00014281	0.0395561	-1.39455	-0.00545727	10	75306538	R	II	USP54	Body	opensea	Body-opensea
cg19880901	-0.00546575	-0.00546575	-3.87775	0.000296479	0.0472018	-2.10001	-0.00546575	12	55029660	F	II	LACRT	TSS1500	opensea	TSS1500-opensea
cg27342587	-0.00546727	-0.00546727	-3.97783	0.000215151	0.0437411	-1.79083	-0.00546727	2	10508781	R	II	HPCAL1	TSS200	opensea	TSS200-opensea
cg04026927	-0.00546812	-0.00546812	-4.06034	0.000164723	0.040897	-1.53271	-0.00546812	10	95274920	F	II	CEP55	Body	opensea	Body-opensea
cg20390814	-0.00546946	-0.00546946	-3.95424	0.000232113	0.0444608	-1.86407	-0.00546946	8	130366118	R	II		IGR	opensea	IGR-opensea
cg07360480	-0.00546951	-0.00546951	-4.20584	0.000102281	0.0376969	-1.07098	-0.00546951	8	141503042	R	II		IGR	opensea	IGR-opensea
cg12172682	-0.00547353	-0.00547353	-4.1178	0.000136583	0.039235	-1.35138	-0.00547353	10	21812991	R	II	SKIDA1	5'UTR	shore	5'UTR-shore	chr10:21814786-21815716
cg10766289	-0.00547559	-0.00547559	-3.82171	0.000354227	0.0492774	-2.27128	-0.00547559	12	53073506	F	II	KRT1	Body	opensea	Body-opensea
cg02817842	-0.00548161	-0.00548161	-4.06272	0.000163457	0.040897	-1.52525	-0.00548161	7	55575954	F	II	VOPP1	Body	opensea	Body-opensea
cg09799337	-0.00548446	-0.00548446	-4.46063	4.36967e-05	0.0329989	-0.243573	-0.00548446	1	155978343	F	II		IGR	opensea	IGR-opensea
cg15166362	-0.00548449	-0.00548449	-3.95795	0.000229369	0.0443332	-1.85259	-0.00548449	10	134454581	R	II	INPP5A	Body	opensea	Body-opensea
cg21438508	-0.00548502	-0.00548502	-4.10266	0.000143507	0.0395561	-1.39927	-0.00548502	12	27919557	R	II	MANSC4	Body	opensea	Body-opensea
cg20504165	-0.00548741	-0.00548741	-4.34079	6.53457e-05	0.0355006	-0.635594	-0.00548741	10	30595105	F	II		IGR	opensea	IGR-opensea
cg21712036	-0.00548858	-0.00548858	-3.82378	0.000351908	0.0492746	-2.26496	-0.00548858	12	90049657	R	II	ATP2B1	1stExon	opensea	1stExon-opensea
cg09076565	-0.00548884	-0.00548884	-4.27207	8.21501e-05	0.0368078	-0.858137	-0.00548884	12	91337235	F	II	LINC00615	Body	opensea	Body-opensea
cg08033765	-0.00549115	-0.00549115	-4.26919	8.29402e-05	0.0368741	-0.867439	-0.00549115	8	62633421	R	II		IGR	opensea	IGR-opensea
cg01707226	-0.00549293	-0.00549293	-4.01587	0.000190282	0.0422724	-1.67217	-0.00549293	5	65807505	R	II	LOC101928769	TSS200	opensea	TSS200-opensea
cg11508081	-0.00549478	-0.00549478	-4.32275	6.94025e-05	0.0356282	-0.694192	-0.00549478	17	41442227	F	II		IGR	shelf	IGR-shelf	chr17:41446166-41446547
cg07575405	-0.00549552	-0.00549552	-3.93309	0.000248424	0.045223	-1.92958	-0.00549552	3	46600714	F	II	LRRC2-AS1	Body	opensea	Body-opensea
cg06765948	-0.00549803	-0.00549803	-3.81584	0.000360858	0.0495799	-2.28911	-0.00549803	2	166628219	R	II	GALNT3	5'UTR	opensea	5'UTR-opensea
cg13336539	-0.00549815	-0.00549815	-4.01227	0.000192512	0.0422853	-1.68343	-0.00549815	8	110310285	R	II	NUDCD1	Body	opensea	Body-opensea
cg22557740	-0.00550376	-0.00550376	-4.07367	0.000157735	0.040564	-1.49077	-0.00550376	9	2829954	F	II	KIAA0020	ExonBnd	opensea	ExonBnd-opensea
cg02162815	-0.00550887	-0.00550887	-4.53365	3.41268e-05	0.0318543	-0.00235375	-0.00550887	14	89305821	F	II	TTC8	5'UTR	opensea	5'UTR-opensea
cg03329921	-0.0055099	-0.0055099	-4.45881	4.39668e-05	0.0329989	-0.249584	-0.0055099	13	94298713	R	II	GPC6	Body	opensea	Body-opensea
cg26646208	-0.00551042	-0.00551042	-4.83534	1.21133e-05	0.02693	1.01152	-0.00551042	2	170583963	R	II	PHOSPHO2-KLHL23	5'UTR	opensea	5'UTR-opensea
cg11106836	-0.00551147	-0.00551147	-4.5714	3.00167e-05	0.0314448	0.122996	-0.00551147	11	117852822	R	II		IGR	shelf	IGR-shelf	chr11:117856638-117857298
cg03019277	-0.00551484	-0.00551484	-4.62498	2.50009e-05	0.030505	0.30173	-0.00551484	6	138572204	R	II	ARFGEF3	Body	opensea	Body-opensea
cg08684733	-0.00551579	-0.00551579	-4.26994	8.27341e-05	0.0368741	-0.86502	-0.00551579	3	197663828	R	II	IQCG	Body	opensea	Body-opensea
cg04529781	-0.00551707	-0.00551707	-4.86046	1.11016e-05	0.0261869	1.0971	-0.00551707	1	89342877	R	II	GTF2B	Body	opensea	Body-opensea
cg09633617	-0.00551769	-0.00551769	-3.907	0.000270062	0.0460536	-2.0101	-0.00551769	3	44497280	F	II	ZNF445	5'UTR	opensea	5'UTR-opensea
cg20694166	-0.00551783	-0.00551783	-4.04763	0.000171672	0.0411902	-1.57268	-0.00551783	2	202724866	F	II	CDK15	Body	opensea	Body-opensea
cg20148283	-0.00551968	-0.00551968	-3.91218	0.000265628	0.0459394	-1.99414	-0.00551968	16	89488642	F	II	ANKRD11	Body	shore	Body-shore	chr16:89487760-89488158
cg25539131	-0.00552468	-0.00552468	-4.33831	6.589e-05	0.0355131	-0.643665	-0.00552468	3	10189941	F	II	VHL	Body	opensea	Body-opensea
cg26965464	-0.00552963	-0.00552963	-4.08835	0.00015037	0.0399747	-1.4445	-0.00552963	7	7693904	F	II	UMAD1	5'UTR	opensea	5'UTR-opensea
cg15540329	-0.00552967	-0.00552967	-4.3248	6.89285e-05	0.0356282	-0.687525	-0.00552967	10	29907522	F	II	SVIL	5'UTR	opensea	5'UTR-opensea
cg02390981	-0.00553371	-0.00553371	-4.63626	2.40546e-05	0.0301968	0.339464	-0.00553371	14	104146461	R	II	KLC1	Body	opensea	Body-opensea
cg01264087	-0.00553434	-0.00553434	-3.87298	0.000301024	0.0474664	-2.11466	-0.00553434	13	28562668	F	II	PRHOXNB	1stExon	opensea	1stExon-opensea
cg14866504	-0.00553519	-0.00553519	-3.93853	0.000244126	0.0449885	-1.91275	-0.00553519	17	4512523	F	II		IGR	shore	IGR-shore	chr17:4510554-4510777
cg11745227	-0.0055355	-0.0055355	-3.98452	0.000210559	0.0433294	-1.76999	-0.0055355	19	42718126	F	II	DEDD2	Body	shelf	Body-shelf	chr19:42720826-42722132
cg09045323	-0.00553756	-0.00553756	-5.44308	1.41861e-06	0.0188616	3.12389	-0.00553756	5	1334025	R	II	CLPTM1L	Body	shore	Body-shore	chr5:1335077-1335280
cg00427847	-0.00554059	-0.00554059	-4.38636	5.61007e-05	0.034571	-0.487094	-0.00554059	20	46286754	R	II	SULF2	3'UTR	opensea	3'UTR-opensea
cg00280984	-0.00554317	-0.00554317	-5.08174	5.11946e-06	0.0233006	1.85792	-0.00554317	16	4406833	F	II	CORO7-PAM16	Body	opensea	Body-opensea
cg13634872	-0.00554557	-0.00554557	-4.53954	3.34518e-05	0.0318543	0.0171539	-0.00554557	2	99149864	R	II	INPP4A	Body	opensea	Body-opensea
cg00777926	-0.00554842	-0.00554842	-3.88031	0.00029407	0.0471214	-2.09216	-0.00554842	13	20807375	F	II	GJB6	TSS1500	shore	TSS1500-shore	chr13:20806016-20806867
cg07020080	-0.00555194	-0.00555194	-4.17309	0.000113931	0.0383771	-1.17563	-0.00555194	12	133617759	F	II	ZNF84	5'UTR	shelf	5'UTR-shelf	chr12:133613765-133614525
cg05051811	-0.00555393	-0.00555393	-4.32369	6.91844e-05	0.0356282	-0.69113	-0.00555393	8	130315086	R	II		IGR	opensea	IGR-opensea
cg17247735	-0.00555437	-0.00555437	-4.65273	2.27362e-05	0.0301968	0.394607	-0.00555437	6	170711332	R	II	FAM120B	Body	opensea	Body-opensea
cg08995222	-0.00555946	-0.00555946	-4.03271	0.000180185	0.0415221	-1.61948	-0.00555946	4	6595468	F	II	MAN2B2	Body	opensea	Body-opensea
cg01554951	-0.00556413	-0.00556413	-3.8868	0.000288054	0.0469092	-2.07224	-0.00556413	11	791954	R	II	SLC25A22	Body	island	Body-island	chr11:791953-792400
cg18787810	-0.00556417	-0.00556417	-4.12563	0.000133128	0.0390958	-1.32656	-0.00556417	2	184815081	F	II		IGR	opensea	IGR-opensea
cg24588571	-0.00556721	-0.00556721	-4.28534	7.86075e-05	0.0365555	-0.815295	-0.00556721	22	28255232	F	II	PITPNB	Body	opensea	Body-opensea
cg10690554	-0.00556786	-0.00556786	-3.93656	0.000245671	0.0450379	-1.91884	-0.00556786	13	19717100	F	II	RNU6-52P	TSS200	opensea	TSS200-opensea
cg02837337	-0.00557049	-0.00557049	-4.06863	0.000160341	0.040753	-1.50663	-0.00557049	10	105183941	R	II	PDCD11	Body	opensea	Body-opensea
cg12248398	-0.00557151	-0.00557151	-3.98092	0.000213016	0.0435368	-1.78119	-0.00557151	12	122006510	F	II	KDM2B	Body	opensea	Body-opensea
cg12436575	-0.0055721	-0.0055721	-4.52993	3.45609e-05	0.0318543	-0.0146968	-0.0055721	16	2791622	F	II	SRRM2-AS1	Body	opensea	Body-opensea
cg13679724	-0.00557305	-0.00557305	-3.87026	0.000303639	0.047536	-2.12299	-0.00557305	12	8816633	R	II	MFAP5	TSS1500	opensea	TSS1500-opensea
cg12976905	-0.00557456	-0.00557456	-4.06015	0.000164828	0.040897	-1.53333	-0.00557456	13	101162948	R	II	PCCA	Body	opensea	Body-opensea
cg12135818	-0.00557777	-0.00557777	-4.04394	0.000173739	0.0413631	-1.58425	-0.00557777	8	6595859	F	II	AGPAT5	Body	opensea	Body-opensea
cg10187611	-0.00557951	-0.00557951	-3.92937	0.000251402	0.04534	-1.94107	-0.00557951	11	18373607	R	II	GTF2H1	Body	opensea	Body-opensea
cg05512869	-0.00558966	-0.00558966	-4.05142	0.000169567	0.0411358	-1.56075	-0.00558966	6	112525703	F	I	LAMA4	Body	opensea	Body-opensea
cg06565615	-0.00559124	-0.00559124	-4.0128	0.000192178	0.0422853	-1.68176	-0.00559124	5	137957283	F	II		IGR	opensea	IGR-opensea
cg24878990	-0.00559554	-0.00559554	-4.25321	8.74526e-05	0.0373102	-0.918908	-0.00559554	17	62540820	R	II	SMURF2	3'UTR	opensea	3'UTR-opensea
cg02081089	-0.00559627	-0.00559627	-4.00444	0.000197446	0.0426592	-1.70789	-0.00559627	18	19972199	F	II		IGR	opensea	IGR-opensea
cg10612481	-0.00559789	-0.00559789	-4.21743	9.84435e-05	0.0374863	-1.03386	-0.00559789	6	41746318	F	II	FRS3	5'UTR	shore	5'UTR-shore	chr6:41748132-41748672
cg05097308	-0.00560154	-0.00560154	-4.07831	0.000155369	0.0401926	-1.47615	-0.00560154	8	128024652	R	II	PCAT1	TSS1500	opensea	TSS1500-opensea
cg02483911	-0.00560258	-0.00560258	-3.9314	0.000249769	0.045263	-1.93479	-0.00560258	17	3732624	F	II	C17orf85	5'UTR	opensea	5'UTR-opensea
cg05705964	-0.0056034	-0.0056034	-3.81356	0.000363473	0.0497223	-2.29605	-0.0056034	1	41453012	R	II	CTPS	Body	opensea	Body-opensea
cg26730770	-0.00560697	-0.00560697	-3.81999	0.000356156	0.0493065	-2.2765	-0.00560697	1	77858386	R	II	AK5	Body	opensea	Body-opensea
cg15153604	-0.00560864	-0.00560864	-4.44035	4.67898e-05	0.0333607	-0.31026	-0.00560864	19	23945203	R	II	RPSAP58	TSS1500	shore	TSS1500-shore	chr19:23945713-23946128
cg16514063	-0.00561162	-0.00561162	-3.96348	0.000225319	0.0441525	-1.8354	-0.00561162	1	223989873	R	II	TP53BP2	Body	opensea	Body-opensea
cg12965535	-0.00561186	-0.00561186	-4.03737	0.000177478	0.0414061	-1.60484	-0.00561186	6	152476668	R	II	MIR3163	Body	opensea	Body-opensea
cg08823203	-0.00561724	-0.00561724	-6.22394	8.3634e-08	0.0077428	5.9321	-0.00561724	15	77466426	R	II	PEAK1	Body	opensea	Body-opensea
cg24968176	-0.00561895	-0.00561895	-4.77506	1.49252e-05	0.0279144	0.806814	-0.00561895	7	98509723	R	II	TRRAP	Body	opensea	Body-opensea
cg02427830	-0.00562378	-0.00562378	-4.18824	0.00010839	0.0381327	-1.12727	-0.00562378	1	25579520	R	II		IGR	opensea	IGR-opensea
cg00653312	-0.00562644	-0.00562644	-4.09502	0.000147132	0.0398087	-1.42342	-0.00562644	16	87863785	R	I	SLC7A5	3'UTR	opensea	3'UTR-opensea
cg00258390	-0.00562821	-0.00562821	-4.15419	0.000121232	0.038536	-1.23585	-0.00562821	2	38415083	F	II		IGR	opensea	IGR-opensea
cg27139090	-0.00562824	-0.00562824	-4.14503	0.000124928	0.038625	-1.26496	-0.00562824	2	143762468	F	II	KYNU	Body	opensea	Body-opensea
cg23296350	-0.00562947	-0.00562947	-4.22279	9.67149e-05	0.0373443	-1.01667	-0.00562947	19	4889314	R	II		IGR	shore	IGR-shore	chr19:4891191-4891425
cg18632371	-0.00562965	-0.00562965	-4.07	0.000159632	0.0406985	-1.50234	-0.00562965	4	88387271	R	II		IGR	opensea	IGR-opensea
cg07025064	-0.00563192	-0.00563192	-4.14086	0.000126648	0.0387765	-1.27821	-0.00563192	15	45951155	R	II	SQRDL	Body	opensea	Body-opensea
cg14662172	-0.00563485	-0.00563485	-4.46379	4.32337e-05	0.0329989	-0.233185	-0.00563485	13	46679081	F	II	CPB2	1stExon	opensea	1stExon-opensea
cg17264818	-0.00563602	-0.00563602	-4.34136	6.52221e-05	0.0355006	-0.633752	-0.00563602	2	95612985	F	I		IGR	opensea	IGR-opensea
cg02305886	-0.00563816	-0.00563816	-3.84625	0.000327722	0.0483841	-2.19646	-0.00563816	19	12445022	F	II	ZNF563	TSS1500	shore	TSS1500-shore	chr19:12444032-12444548
cg27025274	-0.00564075	-0.00564075	-3.88202	0.000292478	0.0470503	-2.08693	-0.00564075	4	39471750	F	II	LIAS	Body	opensea	Body-opensea
cg09107180	-0.00564133	-0.00564133	-3.88604	0.000288752	0.0469353	-2.07458	-0.00564133	10	92950766	R	II		IGR	opensea	IGR-opensea
cg13691345	-0.00564179	-0.00564179	-3.9193	0.000259638	0.045633	-1.97216	-0.00564179	6	99967767	R	II	TSTD3	TSS1500	opensea	TSS1500-opensea
cg15236732	-0.00564677	-0.00564677	-4.09991	0.000144803	0.0396087	-1.40798	-0.00564677	5	114598984	F	II	PGGT1B	TSS1500	shore	TSS1500-shore	chr5:114598301-114598657
cg25945659	-0.005654	-0.005654	-4.06091	0.00016442	0.040897	-1.53093	-0.005654	2	202591000	F	II	ALS2	Body	opensea	Body-opensea
cg15214187	-0.00565593	-0.00565593	-3.90494	0.000271843	0.0460834	-2.01643	-0.00565593	3	119877272	F	II		IGR	opensea	IGR-opensea
cg19483382	-0.00565622	-0.00565622	-4.2519	8.78328e-05	0.0373297	-0.923122	-0.00565622	3	187949112	F	II	LPP	5'UTR	opensea	5'UTR-opensea
cg18630264	-0.00565654	-0.00565654	-3.96491	0.000224286	0.0441173	-1.83096	-0.00565654	4	140707850	R	II	MAML3	Body	opensea	Body-opensea
cg27647034	-0.00565663	-0.00565663	-3.96437	0.00022468	0.0441396	-1.83266	-0.00565663	15	60695248	R	II		IGR	opensea	IGR-opensea
cg24588273	-0.0056573	-0.0056573	-5.04265	5.87383e-06	0.0234587	1.72265	-0.0056573	16	71758772	R	II	PHLPP2	TSS200	shore	TSS200-shore	chr16:71756949-71758166
cg25534021	-0.00565884	-0.00565884	-4.16338	0.000117627	0.0384386	-1.20658	-0.00565884	3	111259832	F	II	CD96	TSS1500	opensea	TSS1500-opensea
cg23745143	-0.00566033	-0.00566033	-4.28381	7.9008e-05	0.0365555	-0.820235	-0.00566033	4	77880359	R	II	2021-09-11	5'UTR	opensea	5'UTR-opensea
cg09206487	-0.00566236	-0.00566236	-3.88976	0.000285344	0.0467155	-2.06314	-0.00566236	18	32844838	R	II	ZSCAN30	5'UTR	shelf	5'UTR-shelf	chr18:32847284-32848130
cg02912041	-0.00566511	-0.00566511	-4.18674	0.000108929	0.038155	-1.13208	-0.00566511	3	190167563	R	II	TMEM207	1stExon	opensea	1stExon-opensea
cg02643677	-0.00566736	-0.00566736	-3.80687	0.000371242	0.0499919	-2.31639	-0.00566736	3	69997232	F	II	MITF	Body	opensea	Body-opensea
cg01192453	-0.00567125	-0.00567125	-3.85884	0.000314867	0.0478854	-2.15795	-0.00567125	7	47716749	R	II		IGR	opensea	IGR-opensea
cg16155231	-0.00567338	-0.00567338	-4.24016	9.13159e-05	0.0373297	-0.960893	-0.00567338	10	22789795	R	II		IGR	opensea	IGR-opensea
cg04976753	-0.00567416	-0.00567416	-4.53162	3.43634e-05	0.0318543	-0.00909865	-0.00567416	11	3187921	R	II	OSBPL5	TSS1500	shore	TSS1500-shore	chr11:3186131-3186768
cg22695711	-0.00567901	-0.00567901	-4.25584	8.66932e-05	0.0372447	-0.910435	-0.00567901	7	36607476	R	II	AOAH	Body	opensea	Body-opensea
cg03838868	-0.00568268	-0.00568268	-3.92346	0.000256208	0.0454835	-1.95934	-0.00568268	4	153897453	F	II	FHDC1	Body	island	Body-island	chr4:153897452-153897749
cg17163538	-0.00569346	-0.00569346	-3.91534	0.000262953	0.045781	-1.98439	-0.00569346	9	113799638	F	II	LPAR1	5'UTR	shore	5'UTR-shore	chr9:113799913-113801375
cg07316978	-0.00569549	-0.00569549	-3.91208	0.00026571	0.0459394	-1.99444	-0.00569549	6	157529107	R	II	ARID1B	3'UTR	opensea	3'UTR-opensea
cg06308088	-0.00569763	-0.00569763	-4.16913	0.000115425	0.0384386	-1.18826	-0.00569763	10	28500694	R	II	MPP7	Body	opensea	Body-opensea
cg04834693	-0.00569841	-0.00569841	-3.85092	0.000322896	0.0481379	-2.18219	-0.00569841	21	17161809	F	II	USP25	Body	opensea	Body-opensea
cg10814803	-0.0057072	-0.0057072	-3.84513	0.000328889	0.0484023	-2.19988	-0.0057072	2	63273940	F	II	LOC100132215	Body	shore	Body-shore	chr2:63274475-63279430
cg04932464	-0.00570745	-0.00570745	-3.84303	0.000331081	0.0484885	-2.20628	-0.00570745	4	6788637	R	I	KIAA0232	5'UTR	shelf	5'UTR-shelf	chr4:6783872-6785283
cg09158316	-0.0057089	-0.0057089	-3.83073	0.000344254	0.0489744	-2.24381	-0.0057089	7	46517934	F	II		IGR	opensea	IGR-opensea
cg21218069	-0.00570891	-0.00570891	-3.84894	0.000324927	0.048257	-2.18822	-0.00570891	17	29543595	R	II	NF1	Body	opensea	Body-opensea
cg17323493	-0.00571073	-0.00571073	-4.34726	6.39481e-05	0.035256	-0.614554	-0.00571073	7	151573944	R	I	PRKAG2	5'UTR	island	5'UTR-island	chr7:151572761-151575106
cg16509638	-0.0057108	-0.0057108	-3.85933	0.000314381	0.0478854	-2.15646	-0.0057108	5	86707303	R	II	CCNH	5'UTR	shore	5'UTR-shore	chr5:86708296-86708878
cg11615158	-0.00571337	-0.00571337	-4.32665	6.85045e-05	0.0356282	-0.681524	-0.00571337	5	65350432	F	II	ERBB2IP	Body	opensea	Body-opensea
cg05358624	-0.00571339	-0.00571339	-4.46326	4.33114e-05	0.0329989	-0.234935	-0.00571339	10	128245772	R	II		IGR	opensea	IGR-opensea
cg08007395	-0.00573133	-0.00573133	-4.7168	1.82462e-05	0.0289996	0.609961	-0.00573133	17	5093847	F	II	ZNF594	5'UTR	shore	5'UTR-shore	chr17:5094839-5095456
cg02039214	-0.00573244	-0.00573244	-3.97431	0.000217602	0.0439	-1.80176	-0.00573244	15	88521695	F	II	NTRK3	Body	opensea	Body-opensea
cg10704055	-0.00573244	-0.00573244	-4.43055	4.83602e-05	0.033708	-0.342438	-0.00573244	15	58688585	F	II		IGR	opensea	IGR-opensea
cg25703051	-0.00573857	-0.00573857	-4.23125	9.40473e-05	0.0373297	-0.989512	-0.00573857	2	197542144	R	II	CCDC150	Body	opensea	Body-opensea
cg11780429	-0.00574044	-0.00574044	-4.2042	0.000102838	0.0377186	-1.07625	-0.00574044	14	56713990	R	II	PELI2	Body	opensea	Body-opensea
cg09758894	-0.00575011	-0.00575011	-3.90003	0.000276145	0.0462807	-2.03157	-0.00575011	11	102576508	F	II	MMP27	TSS200	opensea	TSS200-opensea
cg02216200	-0.00575021	-0.00575021	-3.84722	0.000326714	0.0483334	-2.1935	-0.00575021	12	27787944	R	II	PPFIBP1	5'UTR	opensea	5'UTR-opensea
cg11497526	-0.00575049	-0.00575049	-3.86938	0.000304495	0.047536	-2.1257	-0.00575049	17	35902366	R	II	SYNRG	Body	opensea	Body-opensea
cg16627046	-0.00575136	-0.00575136	-3.97783	0.000215148	0.0437411	-1.79081	-0.00575136	3	182589404	F	II	ATP11B	Body	opensea	Body-opensea
cg00263792	-0.00575158	-0.00575158	-3.99907	0.0002009	0.0428537	-1.72464	-0.00575158	10	98590849	F	II	LCOR	TSS1500	shore	TSS1500-shore	chr10:98591707-98593273
cg09443855	-0.00575415	-0.00575415	-4.21282	9.99535e-05	0.0376265	-1.04864	-0.00575415	22	41602903	F	II	L3MBTL2	Body	shore	Body-shore	chr22:41601069-41601476
cg06549407	-0.00575952	-0.00575952	-3.92619	0.000253976	0.04534	-1.9509	-0.00575952	4	17845439	F	II	NCAPG	3'UTR	opensea	3'UTR-opensea
cg22880343	-0.00576042	-0.00576042	-4.14251	0.000125964	0.0386507	-1.27296	-0.00576042	2	201691865	F	II		IGR	opensea	IGR-opensea
cg09325123	-0.00577055	-0.00577055	-3.9026	0.000273883	0.0461594	-2.02364	-0.00577055	9	140001553	R	II	MAN1B1	Body	shelf	Body-shelf	chr9:139997846-139998048
cg26132512	-0.00577137	-0.00577137	-3.8753	0.000298807	0.0473511	-2.10754	-0.00577137	11	117104857	R	II	RNF214	5'UTR	shore	5'UTR-shore	chr11:117103725-117103941
cg06319940	-0.00577725	-0.00577725	-3.96504	0.000224193	0.0441173	-1.83056	-0.00577725	5	102061320	R	II		IGR	opensea	IGR-opensea
cg11254196	-0.00578023	-0.00578023	-3.8978	0.000278121	0.0462887	-2.03844	-0.00578023	7	48109763	F	II		IGR	opensea	IGR-opensea
cg17086024	-0.00578956	-0.00578956	-5.55887	9.36268e-07	0.016913	3.53485	-0.00578956	2	39612294	F	II	MAP4K3	Body	opensea	Body-opensea
cg04731354	-0.0057902	-0.0057902	-3.82731	0.000348002	0.0491817	-2.25423	-0.0057902	12	50847856	F	II	LARP4	Body	opensea	Body-opensea
cg16050480	-0.005791	-0.005791	-4.30177	7.44276e-05	0.0362378	-0.762176	-0.005791	6	105628737	R	II	POPDC3	TSS1500	shore	TSS1500-shore	chr6:105627406-105627830
cg20945981	-0.00579659	-0.00579659	-3.85274	0.000321039	0.0480802	-2.17663	-0.00579659	6	158013149	F	II	ZDHHC14	Body	shore	Body-shore	chr6:158013812-158014256
cg14918593	-0.00579732	-0.00579732	-4.38731	5.59238e-05	0.034571	-0.484018	-0.00579732	11	72677856	F	II	FCHSD2	Body	opensea	Body-opensea
cg23810352	-0.00579991	-0.00579991	-4.33257	6.71654e-05	0.0355131	-0.662318	-0.00579991	11	76071097	F	II	PRKRIR	Body	opensea	Body-opensea
cg21569361	-0.00580177	-0.00580177	-4.25666	8.64603e-05	0.0372084	-0.907823	-0.00580177	6	139842043	F	II		IGR	opensea	IGR-opensea
cg15744215	-0.00580699	-0.00580699	-4.00457	0.000197363	0.0426592	-1.70748	-0.00580699	12	113743075	R	II	SLC8B1	Body	opensea	Body-opensea
cg21770206	-0.00580922	-0.00580922	-3.86979	0.000304095	0.047536	-2.12444	-0.00580922	8	101252746	F	II	SPAG1	Body	opensea	Body-opensea
cg18539736	-0.00581227	-0.00581227	-3.85813	0.000315578	0.0478854	-2.16012	-0.00581227	10	3792922	R	II	LOC105376360	Body	opensea	Body-opensea
cg11839540	-0.00581853	-0.00581853	-3.85634	0.000317381	0.0479386	-2.16561	-0.00581853	15	34522161	R	II	TMEM85	3'UTR	opensea	3'UTR-opensea
cg15335837	-0.00581954	-0.00581954	-5.48529	1.21944e-06	0.0188616	3.27346	-0.00581954	20	21142590	R	II	KIZ	Body	opensea	Body-opensea
cg19802476	-0.00582215	-0.00582215	-4.58908	2.82618e-05	0.0311542	0.181866	-0.00582215	10	126729943	F	II	CTBP2	5'UTR	opensea	5'UTR-opensea
cg09184537	-0.00582244	-0.00582244	-4.15745	0.000119942	0.038456	-1.22548	-0.00582244	5	76990904	R	II	TBCA	Body	opensea	Body-opensea
cg17209246	-0.00582872	-0.00582872	-4.59555	2.76444e-05	0.0311542	0.203455	-0.00582872	3	132356852	R	II	ACAD11	Body	opensea	Body-opensea
cg12779052	-0.00583599	-0.00583599	-4.46432	4.31567e-05	0.0329989	-0.231446	-0.00583599	4	90602755	R	II		IGR	opensea	IGR-opensea
cg00097670	-0.00584277	-0.00584277	-3.82335	0.00035239	0.0492746	-2.26628	-0.00584277	12	121836557	R	II	RNF34	TSS1500	shore	TSS1500-shore	chr12:121837380-121838396
cg03513834	-0.00584321	-0.00584321	-4.65513	2.25499e-05	0.0301968	0.402657	-0.00584321	11	31392303	F	II	DCDC1	TSS1500	shore	TSS1500-shore	chr11:31391087-31391498
cg11375881	-0.00584677	-0.00584677	-4.43373	4.78456e-05	0.0335888	-0.332011	-0.00584677	12	51440758	R	II	LETMD1	TSS1500	shore	TSS1500-shore	chr12:51441598-51442187
cg24209431	-0.0058472	-0.0058472	-3.84928	0.000324577	0.0482523	-2.18718	-0.0058472	7	6741295	F	II	ZNF12	Body	opensea	Body-opensea
cg12373811	-0.00584828	-0.00584828	-4.14717	0.000124056	0.0386247	-1.25817	-0.00584828	1	78194031	R	II	USP33	Body	opensea	Body-opensea
cg13112511	-0.00585359	-0.00585359	-3.81136	0.000366013	0.049823	-2.30275	-0.00585359	5	58882753	R	II	PDE4D	Body	opensea	Body-opensea
cg07597278	-0.00585594	-0.00585594	-4.04994	0.000170388	0.0411843	-1.56542	-0.00585594	4	160529372	F	II		IGR	opensea	IGR-opensea
cg18821858	-0.00585768	-0.00585768	-3.97921	0.000214192	0.043654	-1.78651	-0.00585768	2	208380676	F	II		IGR	opensea	IGR-opensea
cg02466478	-0.00585987	-0.00585987	-4.03612	0.000178201	0.0414776	-1.60877	-0.00585987	8	41345525	F	II		IGR	shelf	IGR-shelf	chr8:41347794-41348581
cg04349162	-0.00586132	-0.00586132	-3.86015	0.000313562	0.0478854	-2.15395	-0.00586132	17	62464701	F	II	C17orf60	3'UTR	opensea	3'UTR-opensea
cg06163040	-0.00586208	-0.00586208	-4.32003	7.00337e-05	0.0357042	-0.702999	-0.00586208	8	29673081	F	II	LOC101929470	Body	opensea	Body-opensea
cg01048287	-0.00586291	-0.00586291	-3.90905	0.000268295	0.0459888	-2.00377	-0.00586291	8	29762857	R	II		IGR	opensea	IGR-opensea
cg01792612	-0.00586499	-0.00586499	-5.22711	3.063e-06	0.0216064	2.36398	-0.00586499	15	89861710	F	II	POLG	Body	opensea	Body-opensea
cg00991994	-0.0058663	-0.0058663	-4.11554	0.000137592	0.0393392	-1.35851	-0.0058663	3	99639553	F	II	C3orf26	Body	opensea	Body-opensea
cg12675670	-0.00586644	-0.00586644	-4.39427	5.4632e-05	0.0344271	-0.461257	-0.00586644	4	472505	F	II	ZNF721	5'UTR	opensea	5'UTR-opensea
cg02328019	-0.00587081	-0.00587081	-4.35312	6.27069e-05	0.0350274	-0.595479	-0.00587081	6	99951711	R	II	USP45	Body	opensea	Body-opensea
cg05968877	-0.00587092	-0.00587092	-4.15981	0.000119015	0.0384386	-1.21796	-0.00587092	11	131766964	R	II	NTM	Body	opensea	Body-opensea
cg14540739	-0.00587159	-0.00587159	-4.70461	1.90277e-05	0.029262	0.568891	-0.00587159	9	115248156	F	II	KIAA1958	TSS1500	shore	TSS1500-shore	chr9:115248728-115249744
cg00429476	-0.00587272	-0.00587272	-4.87731	1.047e-05	0.0260678	1.1546	-0.00587272	11	95520131	F	II	FAM76B	Body	shelf	Body-shelf	chr11:95522460-95524043
cg02392064	-0.00588115	-0.00588115	-3.86718	0.00030663	0.0476101	-2.13243	-0.00588115	2	148600359	R	II		IGR	shore	IGR-shore	chr2:148601280-148602859
cg10042298	-0.00588258	-0.00588258	-4.73242	1.72906e-05	0.0287431	0.662655	-0.00588258	11	78024311	R	II	GAB2	Body	opensea	Body-opensea
cg22828084	-0.00588468	-0.00588468	-4.26827	8.31942e-05	0.0368741	-0.870409	-0.00588468	11	104901439	R	II	CASP1	Body	opensea	Body-opensea
cg04777212	-0.00588976	-0.00588976	-3.99846	0.000201297	0.0428564	-1.72655	-0.00588976	17	53573370	R	II		IGR	opensea	IGR-opensea
cg12707994	-0.00589077	-0.00589077	-4.13605	0.000128659	0.0388974	-1.29348	-0.00589077	11	5616930	R	II	TRIM6	TSS1500	opensea	TSS1500-opensea
cg07702216	-0.00589102	-0.00589102	-4.25463	8.70421e-05	0.0373016	-0.914337	-0.00589102	2	240900131	F	II	NDUFA10	3'UTR	opensea	3'UTR-opensea
cg03667819	-0.00589276	-0.00589276	-3.81877	0.000357532	0.049365	-2.28021	-0.00589276	7	28892206	R	II		IGR	shore	IGR-shore	chr7:28893453-28894058
cg09851289	-0.00589449	-0.00589449	-3.85109	0.000322721	0.0481379	-2.18166	-0.00589449	3	53367968	F	II	DCP1A	5'UTR	opensea	5'UTR-opensea
cg03149135	-0.00590565	-0.00590565	-3.86577	0.000308011	0.0476651	-2.13676	-0.00590565	11	83153008	F	II		IGR	opensea	IGR-opensea
cg19983782	-0.00590704	-0.00590704	-4.31819	7.04645e-05	0.0357242	-0.708963	-0.00590704	11	10420970	R	II	CAND1.11	Body	opensea	Body-opensea
cg00106767	-0.00591186	-0.00591186	-4.19648	0.000105489	0.0378793	-1.10094	-0.00591186	18	5241864	F	II	LOC339290	Body	shelf	Body-shelf	chr18:5237723-5238674
cg02849750	-0.00591199	-0.00591199	-3.81981	0.000356362	0.0493131	-2.27706	-0.00591199	12	112122100	F	II	BRAP	Body	shore	Body-shore	chr12:112123246-112124059
cg04804796	-0.00591441	-0.00591441	-3.89618	0.000279559	0.0463513	-2.0434	-0.00591441	2	100824363	F	II	LINC01104	TSS1500	opensea	TSS1500-opensea
cg11484283	-0.00591464	-0.00591464	-4.14395	0.000125371	0.038625	-1.26839	-0.00591464	4	159816181	F	II	FNIP2	Body	opensea	Body-opensea
cg14647515	-0.00591558	-0.00591558	-3.84881	0.000325064	0.048257	-2.18863	-0.00591558	10	98741349	F	II	C10orf12	1stExon	opensea	1stExon-opensea
cg22821931	-0.00591779	-0.00591779	-4.43978	4.68791e-05	0.0333607	-0.312119	-0.00591779	7	50800837	F	II	GRB10	5'UTR	opensea	5'UTR-opensea
cg16301768	-0.00592213	-0.00592213	-3.99729	0.000202062	0.0429054	-1.73021	-0.00592213	3	183894727	R	II	AP2M1	5'UTR	shore	5'UTR-shore	chr3:183892455-183893184
cg00837690	-0.0059267	-0.0059267	-3.84227	0.000331886	0.0485425	-2.20861	-0.0059267	1	38293435	F	II	MTF1	Body	opensea	Body-opensea
cg05632277	-0.00592674	-0.00592674	-4.84277	1.18053e-05	0.0264178	1.03679	-0.00592674	3	136149487	F	II	STAG1	Body	opensea	Body-opensea
cg25513090	-0.00592764	-0.00592764	-4.06351	0.000163035	0.040897	-1.52275	-0.00592764	7	6488668	F	II	DAGLB	TSS1500	shore	TSS1500-shore	chr7:6487306-6487750
cg12044531	-0.00593043	-0.00593043	-4.24484	8.99131e-05	0.0373297	-0.945858	-0.00593043	14	51187290	R	II	NIN	3'UTR	opensea	3'UTR-opensea
cg01456695	-0.0059313	-0.0059313	-4.10038	0.000144582	0.0395928	-1.40649	-0.0059313	11	48108785	R	II	PTPRJ	Body	opensea	Body-opensea
cg04811316	-0.00593134	-0.00593134	-3.988	0.000208207	0.0432163	-1.75915	-0.00593134	16	14351966	F	II	MKL2	ExonBnd	opensea	ExonBnd-opensea
cg07040768	-0.00593153	-0.00593153	-5.08426	5.07426e-06	0.0233006	1.86665	-0.00593153	16	9763026	F	II		IGR	opensea	IGR-opensea
cg16709412	-0.00593235	-0.00593235	-3.81415	0.000362792	0.0496937	-2.29425	-0.00593235	10	17116519	F	II	CUBN	Body	opensea	Body-opensea
cg00805520	-0.00593677	-0.00593677	-3.86695	0.000306859	0.0476101	-2.13315	-0.00593677	20	14016514	R	II	MACROD2	Body	opensea	Body-opensea
cg22220728	-0.00593893	-0.00593893	-3.87524	0.000298864	0.0473511	-2.10773	-0.00593893	6	84907643	F	II	CEP162	Body	opensea	Body-opensea
cg01923816	-0.00594033	-0.00594033	-4.22528	9.5922e-05	0.0373443	-1.00868	-0.00594033	5	53289993	R	II	ARL15	Body	opensea	Body-opensea
cg22613262	-0.0059408	-0.0059408	-3.90465	0.000272094	0.0460834	-2.01732	-0.0059408	1	225600276	F	II	LBR	Body	opensea	Body-opensea
cg15659065	-0.00594426	-0.00594426	-4.38147	5.70294e-05	0.0345956	-0.503084	-0.00594426	4	155467298	F	II	PLRG1	Body	shelf	Body-shelf	chr4:155471133-155471682
cg27261494	-0.0059457	-0.0059457	-3.89289	0.000282507	0.0465748	-2.05351	-0.0059457	6	74104097	R	II	DDX43	TSS200	shore	TSS200-shore	chr6:74104425-74104878
cg14706241	-0.00595207	-0.00595207	-4.09281	0.000148198	0.039887	-1.43041	-0.00595207	22	41232100	R	II	ST13	Body	opensea	Body-opensea
cg11965634	-0.00595279	-0.00595279	-5.00828	6.62675e-06	0.0241774	1.60402	-0.00595279	8	90937405	R	II	OSGIN2	Body	opensea	Body-opensea
cg06241652	-0.0059568	-0.0059568	-4.52266	3.54244e-05	0.0319959	-0.0387906	-0.0059568	7	102524079	F	II	FBXL13	Body	opensea	Body-opensea
cg20818407	-0.00595936	-0.00595936	-3.90706	0.000270009	0.0460536	-2.00991	-0.00595936	6	33289196	R	II	DAXX	Body	shore	Body-shore	chr6:33290370-33291087
cg14327541	-0.00596305	-0.00596305	-4.07892	0.00015506	0.0401844	-1.47422	-0.00596305	9	86597173	R	II	RMI1	5'UTR	shore	5'UTR-shore	chr9:86594326-86596142
cg09268545	-0.00596431	-0.00596431	-3.95419	0.000232151	0.0444608	-1.86423	-0.00596431	19	44430555	R	II	ZNF45	TSS1500	opensea	TSS1500-opensea
cg02648098	-0.00596541	-0.00596541	-4.63864	2.38596e-05	0.0301968	0.347427	-0.00596541	13	50798372	R	II	DLEU1	Body	opensea	Body-opensea
cg25907353	-0.00596545	-0.00596545	-3.82209	0.000353803	0.0492774	-2.27013	-0.00596545	1	111414686	F	II	CD53	TSS1500	opensea	TSS1500-opensea
cg06342946	-0.00596642	-0.00596642	-4.19929	0.000104515	0.0378634	-1.09194	-0.00596642	21	35091106	F	II	ITSN1	ExonBnd	opensea	ExonBnd-opensea
cg20921268	-0.00596851	-0.00596851	-4.56606	3.05673e-05	0.031515	0.105236	-0.00596851	9	438110	F	II	DOCK8	Body	opensea	Body-opensea
cg09478715	-0.00596902	-0.00596902	-3.89917	0.000276904	0.0462807	-2.03421	-0.00596902	13	98981101	F	II	FARP1	Body	opensea	Body-opensea
cg26934759	-0.00597055	-0.00597055	-4.39486	5.45244e-05	0.0344271	-0.459336	-0.00597055	22	32251952	F	II	DEPDC5	Body	opensea	Body-opensea
cg03063857	-0.00597201	-0.00597201	-4.35335	6.266e-05	0.0350274	-0.594751	-0.00597201	6	29585617	F	II	GABBR1	Body	opensea	Body-opensea
cg24045755	-0.00597362	-0.00597362	-4.10647	0.000141734	0.0394784	-1.38723	-0.00597362	3	184586726	R	II	VPS8	ExonBnd	opensea	ExonBnd-opensea
cg03412763	-0.00598058	-0.00598058	-4.11704	0.00013692	0.0392598	-1.35377	-0.00598058	11	125771358	F	II	PUS3	5'UTR	shelf	5'UTR-shelf	chr11:125774292-125774584
cg26694990	-0.00598474	-0.00598474	-4.32502	6.88781e-05	0.0356282	-0.686814	-0.00598474	6	32141146	F	II	AGPAT1	5'UTR	opensea	5'UTR-opensea
cg00458261	-0.00599232	-0.00599232	-4.2079	0.00010159	0.0376496	-1.0644	-0.00599232	3	168237302	R	II	EGFEM1P	Body	opensea	Body-opensea
cg19693717	-0.00599295	-0.00599295	-4.57031	3.01281e-05	0.0314983	0.119376	-0.00599295	5	76729033	R	II	WDR41	Body	opensea	Body-opensea
cg12199968	-0.00599342	-0.00599342	-4.31685	7.07807e-05	0.035754	-0.713318	-0.00599342	15	94913754	R	II	MCTP2	Body	opensea	Body-opensea
cg08332287	-0.00599448	-0.00599448	-3.97219	0.000219096	0.0439311	-1.80837	-0.00599448	4	65450139	F	II		IGR	opensea	IGR-opensea
cg10175712	-0.00599682	-0.00599682	-4.14957	0.000123083	0.0386247	-1.25053	-0.00599682	2	210840859	R	II	UNC80	Body	opensea	Body-opensea
cg11729734	-0.00599913	-0.00599913	-4.53208	3.43094e-05	0.0318543	-0.0075645	-0.00599913	3	136306983	R	II	STAG1	Body	opensea	Body-opensea
cg06499135	-0.00599921	-0.00599921	-3.85711	0.000316606	0.0479386	-2.16325	-0.00599921	2	192477648	F	II		IGR	opensea	IGR-opensea
cg11769360	-0.00600013	-0.00600013	-3.83751	0.000336936	0.0487397	-2.22314	-0.00600013	5	96215016	R	II	ERAP2	5'UTR	opensea	5'UTR-opensea
cg17523991	-0.00600139	-0.00600139	-4.49631	3.87327e-05	0.0323078	-0.125935	-0.00600139	12	53692645	R	II	C12orf10	TSS1500	shore	TSS1500-shore	chr12:53693441-53694028
cg25417917	-0.00600764	-0.00600764	-3.96297	0.000225695	0.0441595	-1.83701	-0.00600764	2	151452323	F	II		IGR	opensea	IGR-opensea
cg26570910	-0.00601368	-0.00601368	-4.88725	1.01143e-05	0.0260678	1.18853	-0.00601368	16	3186359	F	II	ZNF213	5'UTR	shore	5'UTR-shore	chr16:3184276-3185312
cg01245860	-0.00602004	-0.00602004	-4.02237	0.000186318	0.0420201	-1.65183	-0.00602004	22	38318242	F	II	MICALL1	Body	opensea	Body-opensea
cg15921515	-0.00602171	-0.00602171	-3.85816	0.000315552	0.0478854	-2.16004	-0.00602171	12	56434950	R	II	RPS26	TSS1500	shore	TSS1500-shore	chr12:56435573-56436406
cg01176915	-0.0060231	-0.0060231	-4.06327	0.000163161	0.040897	-1.5235	-0.0060231	18	28956234	F	II	DSG4	TSS1500	opensea	TSS1500-opensea
cg15292599	-0.00602337	-0.00602337	-3.92923	0.000251511	0.04534	-1.94149	-0.00602337	22	22197297	F	II	MAPK1	Body	opensea	Body-opensea
cg23729232	-0.00602344	-0.00602344	-3.917	0.000261559	0.0457165	-1.97926	-0.00602344	10	91184489	F	II		IGR	opensea	IGR-opensea
cg08284826	-0.00602353	-0.00602353	-4.04189	0.000174897	0.0413988	-1.59068	-0.00602353	16	3897585	F	II	CREBBP	Body	opensea	Body-opensea
cg07103068	-0.00602611	-0.00602611	-4.29459	7.6228e-05	0.0363537	-0.785415	-0.00602611	2	66706939	R	II	MEIS1	Body	opensea	Body-opensea
cg25712758	-0.00602672	-0.00602672	-4.09583	0.000146745	0.0397966	-1.42087	-0.00602672	19	8271179	R	II		IGR	shelf	IGR-shelf	chr19:8273530-8273920
cg08756247	-0.00602689	-0.00602689	-4.59737	2.74737e-05	0.0311132	0.209509	-0.00602689	9	135799136	F	II	TSC1	Body	opensea	Body-opensea
cg21688692	-0.0060269	-0.0060269	-3.89982	0.000276331	0.0462807	-2.03221	-0.0060269	4	42517158	F	II	ATP8A1	Body	opensea	Body-opensea
cg21816491	-0.00602746	-0.00602746	-3.81191	0.000365378	0.0498204	-2.30108	-0.00602746	1	211487219	F	II	RCOR3	3'UTR	opensea	3'UTR-opensea
cg26523533	-0.0060294	-0.0060294	-4.14706	0.000124102	0.0386247	-1.25853	-0.0060294	11	9859979	R	II	LOC101928008	TSS1500	opensea	TSS1500-opensea
cg16339598	-0.00603198	-0.00603198	-4.05917	0.000165351	0.0409146	-1.53639	-0.00603198	8	19709400	F	II	INTS10	3'UTR	opensea	3'UTR-opensea
cg13409337	-0.00603381	-0.00603381	-3.98554	0.000209865	0.0432693	-1.76681	-0.00603381	12	50145426	F	II	TMBIM6	5'UTR	opensea	5'UTR-opensea
cg22230287	-0.00603386	-0.00603386	-3.85488	0.000318855	0.0479386	-2.17006	-0.00603386	9	33353375	R	II	NFX1	Body	opensea	Body-opensea
cg10686258	-0.00603801	-0.00603801	-5.10346	4.74252e-06	0.0233006	1.93322	-0.00603801	17	76442509	R	II	DNAH17	Body	opensea	Body-opensea
cg24099088	-0.00603858	-0.00603858	-4.2365	9.24276e-05	0.0373297	-0.972644	-0.00603858	2	197954559	F	II	ANKRD44	Body	opensea	Body-opensea
cg06769488	-0.006039	-0.006039	-3.9628	0.000225813	0.0441595	-1.83751	-0.006039	20	56811012	R	II	PPP4R1L	Body	opensea	Body-opensea
cg13672160	-0.00603964	-0.00603964	-4.03347	0.000179736	0.0415208	-1.61707	-0.00603964	9	138995100	F	II		IGR	shore	IGR-shore	chr9:138993325-138993684
cg26670887	-0.00604367	-0.00604367	-4.16653	0.000116415	0.0384386	-1.19654	-0.00604367	17	752498	R	II	NXN	Body	opensea	Body-opensea
cg20360841	-0.00604535	-0.00604535	-3.89015	0.00028499	0.0467155	-2.06194	-0.00604535	1	108643371	R	II		IGR	opensea	IGR-opensea
cg01954585	-0.00605163	-0.00605163	-4.41546	5.08788e-05	0.0339808	-0.391918	-0.00605163	15	86270435	F	II	AKAP13	Body	opensea	Body-opensea
cg17437856	-0.00605849	-0.00605849	-4.65636	2.2455e-05	0.0301968	0.406787	-0.00605849	14	55286038	F	II		IGR	opensea	IGR-opensea
cg25095029	-0.00605958	-0.00605958	-4.01526	0.000190659	0.0422724	-1.67409	-0.00605958	18	72268148	R	II		IGR	shelf	IGR-shelf	chr18:72264517-72265964
cg18838698	-0.00606545	-0.00606545	-3.92624	0.000253934	0.04534	-1.95074	-0.00606545	5	10415611	R	II	2021-03-06	ExonBnd	opensea	ExonBnd-opensea
cg25230284	-0.00606637	-0.00606637	-4.22885	9.47981e-05	0.0373297	-0.997233	-0.00606637	17	3377250	F	II	ASPA	TSS200	shelf	TSS200-shelf	chr17:3375006-3375237
cg06256880	-0.00606803	-0.00606803	-4.24118	9.10073e-05	0.0373297	-0.957605	-0.00606803	16	90096545	R	II	C16orf3	TSS1500	opensea	TSS1500-opensea
cg03773934	-0.00607209	-0.00607209	-4.16952	0.000115277	0.0384386	-1.18701	-0.00607209	10	816636	R	II		IGR	opensea	IGR-opensea
cg02595931	-0.00608114	-0.00608114	-4.2468	8.93312e-05	0.0373297	-0.939552	-0.00608114	8	116519474	F	II	TRPS1	Body	opensea	Body-opensea
cg10259966	-0.00608249	-0.00608249	-4.01219	0.000192563	0.0422853	-1.68369	-0.00608249	12	51194162	F	II	ATF1	Body	opensea	Body-opensea
cg24462363	-0.00608611	-0.00608611	-3.81682	0.000359741	0.0495024	-2.28613	-0.00608611	20	33588988	R	II	MYH7B	Body	shelf	Body-shelf	chr20:33585039-33585450
cg22189125	-0.00608696	-0.00608696	-4.16359	0.000117547	0.0384386	-1.20592	-0.00608696	19	35171840	F	II	ZNF302	Body	shelf	Body-shelf	chr19:35168145-35168979
cg25051885	-0.00608936	-0.00608936	-3.83167	0.000343224	0.0489553	-2.24093	-0.00608936	15	36961813	R	II	C15orf41	Body	opensea	Body-opensea
cg06246552	-0.0060904	-0.0060904	-4.08891	0.000150093	0.0399728	-1.44271	-0.0060904	8	29952761	R	II	LEPROTL1	TSS200	island	TSS200-island	chr8:29952635-29953584
cg05601837	-0.00609104	-0.00609104	-4.34897	6.35848e-05	0.0352117	-0.60901	-0.00609104	6	38564049	F	II	BTBD9	TSS1500	opensea	TSS1500-opensea
cg25892281	-0.0060922	-0.0060922	-3.86071	0.000313009	0.0478826	-2.15225	-0.0060922	1	220266860	R	II	IARS2	TSS1500	shore	TSS1500-shore	chr1:220267314-220267934
cg11270810	-0.00610457	-0.00610457	-3.96596	0.000223532	0.0440918	-1.82771	-0.00610457	14	66072507	R	II	FUT8	5'UTR	opensea	5'UTR-opensea
cg24367053	-0.00610595	-0.00610595	-4.3892	5.55706e-05	0.034571	-0.477848	-0.00610595	14	91154365	F	II	TTC7B	Body	opensea	Body-opensea
cg00795416	-0.00610869	-0.00610869	-3.9114	0.000266288	0.0459394	-1.99653	-0.00610869	7	26284369	R	II		IGR	opensea	IGR-opensea
cg12133078	-0.00611011	-0.00611011	-3.98758	0.000208488	0.0432163	-1.76045	-0.00611011	1	229460525	F	II	C1orf96	3'UTR	opensea	3'UTR-opensea
cg21192260	-0.00612652	-0.00612652	-3.82843	0.000346762	0.0491378	-2.25079	-0.00612652	19	13884760	F	II	C19orf53	TSS1500	shore	TSS1500-shore	chr19:13885180-13885793
cg17156872	-0.00612667	-0.00612667	-3.99624	0.000202745	0.0429644	-1.73347	-0.00612667	1	163327135	F	II		IGR	opensea	IGR-opensea
cg26893530	-0.00613261	-0.00613261	-4.6892	2.00626e-05	0.0299949	0.51704	-0.00613261	15	77701882	R	II	PEAK1	5'UTR	opensea	5'UTR-opensea
cg27066959	-0.00613622	-0.00613622	-3.84831	0.00032558	0.048286	-2.19015	-0.00613622	2	33491318	R	II	LTBP1	Body	opensea	Body-opensea
cg19794363	-0.00613667	-0.00613667	-4.11982	0.000135681	0.039235	-1.34496	-0.00613667	6	116891104	R	II	RWDD1	TSS1500	shore	TSS1500-shore	chr6:116892235-116892934
cg21927975	-0.00613959	-0.00613959	-4.29568	7.5952e-05	0.0362954	-0.781888	-0.00613959	1	6320757	R	II	GPR153	5'UTR	island	5'UTR-island	chr1:6320137-6320942
cg04718021	-0.00614417	-0.00614417	-4.40891	5.20104e-05	0.0339808	-0.41335	-0.00614417	17	78780469	R	II	LOC101928855	TSS1500	opensea	TSS1500-opensea
cg23322791	-0.00614624	-0.00614624	-3.91245	0.000265392	0.0459394	-1.99329	-0.00614624	17	17905206	R	II	LRRC48	Body	opensea	Body-opensea
cg03117951	-0.00614684	-0.00614684	-4.20299	0.00010325	0.0377186	-1.08013	-0.00614684	6	57036288	R	II	BAG2	TSS1500	shore	TSS1500-shore	chr6:57036954-57037731
cg20458342	-0.00614856	-0.00614856	-5.38855	1.72407e-06	0.0191922	2.9312	-0.00614856	19	16497879	F	II	EPS15L1	Body	opensea	Body-opensea
cg24985380	-0.00614867	-0.00614867	-3.88101	0.000293416	0.0471092	-2.09001	-0.00614867	10	72590529	F	II	SGPL1	Body	opensea	Body-opensea
cg20502854	-0.00614868	-0.00614868	-3.82389	0.00035179	0.0492746	-2.26464	-0.00614868	2	133436288	F	II	NCKAP5	Body	opensea	Body-opensea
cg26119441	-0.0061542	-0.0061542	-3.99672	0.000202434	0.0429476	-1.73199	-0.0061542	6	146286516	R	II	SHPRH	TSS1500	shore	TSS1500-shore	chr6:146284795-146285701
cg05863967	-0.00615712	-0.00615712	-4.00156	0.000199288	0.0427727	-1.71686	-0.00615712	1	16734636	R	II	SPATA21	Body	opensea	Body-opensea
cg11928173	-0.00615726	-0.00615726	-4.14728	0.000124012	0.0386247	-1.25783	-0.00615726	15	31289788	F	II		IGR	opensea	IGR-opensea
cg05930186	-0.00615772	-0.00615772	-4.35455	6.24086e-05	0.0349951	-0.590838	-0.00615772	1	224024803	R	II	TP53BP2	Body	opensea	Body-opensea
cg01165683	-0.00615815	-0.00615815	-3.99476	0.000203713	0.0430586	-1.73807	-0.00615815	3	24430957	F	II	THRB	5'UTR	opensea	5'UTR-opensea
cg02164185	-0.00616272	-0.00616272	-3.93417	0.000247561	0.0452074	-1.92623	-0.00616272	8	63940615	F	II	GGH	Body	opensea	Body-opensea
cg25807199	-0.00616905	-0.00616905	-3.89032	0.000284836	0.0467155	-2.06142	-0.00616905	3	193345871	R	II	OPA1-AS1	TSS1500	opensea	TSS1500-opensea
cg14943012	-0.0061809	-0.0061809	-3.85921	0.000314503	0.0478854	-2.15684	-0.0061809	5	112605961	F	II	MCC	Body	opensea	Body-opensea
cg07164007	-0.00618195	-0.00618195	-3.83297	0.000341817	0.0488824	-2.23698	-0.00618195	8	55465501	F	II		IGR	opensea	IGR-opensea
cg01781890	-0.00618233	-0.00618233	-3.94603	0.000238323	0.0446067	-1.88954	-0.00618233	15	51388426	R	II	TNFAIP8L3	Body	shore	Body-shore	chr15:51385861-51387203
cg02616489	-0.00618324	-0.00618324	-3.9401	0.000242896	0.0449789	-1.90788	-0.00618324	3	18404925	R	II	SATB1	Body	opensea	Body-opensea
cg18200828	-0.00618562	-0.00618562	-4.15268	0.000121834	0.0386247	-1.24065	-0.00618562	14	22236018	R	II		IGR	opensea	IGR-opensea
cg03775625	-0.00618581	-0.00618581	-5.05287	5.66666e-06	0.0234587	1.75798	-0.00618581	9	27524194	F	II	IFNK	TSS200	opensea	TSS200-opensea
cg14008937	-0.00618643	-0.00618643	-3.9809	0.00021303	0.0435368	-1.78126	-0.00618643	1	151079379	R	II	GABPB2	Body	opensea	Body-opensea
cg03092494	-0.00618753	-0.00618753	-4.58546	2.86122e-05	0.0311542	0.169823	-0.00618753	17	48828284	R	II	LUC7L3	3'UTR	opensea	3'UTR-opensea
cg04153768	-0.00618886	-0.00618886	-4.33904	6.57296e-05	0.0355006	-0.641294	-0.00618886	2	6127823	F	II	LOC400940	Body	opensea	Body-opensea
cg21185990	-0.00619059	-0.00619059	-4.01309	0.000191999	0.0422853	-1.68086	-0.00619059	7	157835049	F	II	PTPRN2	Body	opensea	Body-opensea
cg05088513	-0.0061917	-0.0061917	-4.8065	1.33871e-05	0.0272053	0.913447	-0.0061917	18	12329191	F	I	AFG3L2	3'UTR	shelf	3'UTR-shelf	chr18:12325040-12326049
cg26974016	-0.00619369	-0.00619369	-4.08175	0.00015364	0.0400955	-1.46532	-0.00619369	10	103128028	R	II	BTRC	Body	opensea	Body-opensea
cg20138860	-0.00619465	-0.00619465	-4.23149	9.39726e-05	0.0373297	-0.988741	-0.00619465	14	73705608	F	II	PAPLN	5'UTR	shore	5'UTR-shore	chr14:73704054-73705106
cg22659350	-0.00619537	-0.00619537	-4.26897	8.29996e-05	0.0368741	-0.868134	-0.00619537	4	95960149	F	II	BMPR1B	5'UTR	opensea	5'UTR-opensea
cg24651824	-0.00620234	-0.00620234	-4.86918	1.07703e-05	0.0260678	1.12684	-0.00620234	4	104117048	R	II	CENPE	Body	shelf	Body-shelf	chr4:104119319-104119663
cg04944278	-0.00620787	-0.00620787	-3.94753	0.000237175	0.0446067	-1.88488	-0.00620787	5	150468046	R	II	TNIP1	TSS1500	opensea	TSS1500-opensea
cg19001263	-0.00620816	-0.00620816	-4.82694	1.24717e-05	0.02693	0.982917	-0.00620816	4	189659523	R	II		IGR	opensea	IGR-opensea
cg15658543	-0.00620953	-0.00620953	-4.50368	3.77778e-05	0.0322568	-0.101575	-0.00620953	7	3026309	F	I	CARD11	5'UTR	opensea	5'UTR-opensea
cg14181388	-0.00621148	-0.00621148	-4.33894	6.57502e-05	0.0355006	-0.641599	-0.00621148	16	83837308	F	II	LOC102724163	Body	opensea	Body-opensea
cg09159290	-0.00621207	-0.00621207	-4.08844	0.000150323	0.0399747	-1.44419	-0.00621207	11	64360724	F	I	SLC22A12	Body	opensea	Body-opensea
cg07545627	-0.00621219	-0.00621219	-3.87246	0.000301524	0.0474773	-2.11626	-0.00621219	8	57905325	F	II	IMPAD1	Body	shore	Body-shore	chr8:57905700-57906452
cg18099303	-0.00621308	-0.00621308	-4.31186	7.19686e-05	0.0358484	-0.729506	-0.00621308	15	69071553	F	II	ANP32A	3'UTR	opensea	3'UTR-opensea
cg14803804	-0.00621482	-0.00621482	-4.12337	0.000134114	0.0391797	-1.3337	-0.00621482	4	37906691	R	II	TBC1D1	Body	opensea	Body-opensea
cg25806613	-0.00621774	-0.00621774	-4.2269	9.54099e-05	0.0373443	-1.00348	-0.00621774	6	131923464	F	II	MED23	Body	opensea	Body-opensea
cg16812730	-0.00621869	-0.00621869	-4.04122	0.000175277	0.0413988	-1.59278	-0.00621869	8	8172820	F	II		IGR	shelf	IGR-shelf	chr8:8175699-8176775
cg04165366	-0.00621992	-0.00621992	-4.27762	8.06491e-05	0.0365555	-0.840217	-0.00621992	8	131154466	F	II	ASAP1	Body	opensea	Body-opensea
cg09570807	-0.00622071	-0.00622071	-4.86452	1.09461e-05	0.0260678	1.11094	-0.00622071	4	74125882	R	II	ANKRD17	TSS1500	shore	TSS1500-shore	chr4:74124405-74125130
cg10418114	-0.0062214	-0.0062214	-4.11001	0.000140102	0.0394389	-1.37602	-0.0062214	6	151125848	R	II	PLEKHG1	Body	opensea	Body-opensea
cg00553089	-0.00622225	-0.00622225	-4.45954	4.38576e-05	0.0329989	-0.247157	-0.00622225	12	46911676	F	II	LOC100288798	Body	opensea	Body-opensea
cg09344744	-0.00622325	-0.00622325	-3.86448	0.000309279	0.0477622	-2.14071	-0.00622325	5	102431321	F	II	GIN1	Body	opensea	Body-opensea
cg12223683	-0.00622442	-0.00622442	-4.21229	0.000100129	0.0376265	-1.05034	-0.00622442	14	23653277	F	II	SLC7A8	TSS1500	opensea	TSS1500-opensea
cg09378736	-0.00622809	-0.00622809	-4.29736	7.55279e-05	0.0362906	-0.776444	-0.00622809	10	125015490	F	II		IGR	opensea	IGR-opensea
cg04036996	-0.00623147	-0.00623147	-4.04288	0.000174339	0.0413905	-1.58759	-0.00623147	14	44157222	R	II		IGR	opensea	IGR-opensea
cg06543376	-0.00623919	-0.00623919	-4.18825	0.000108387	0.0381327	-1.12724	-0.00623919	7	73258222	R	II	WBSCR27	TSS1500	shore	TSS1500-shore	chr7:73256704-73256926
cg09917325	-0.00624197	-0.00624197	-3.84403	0.000330036	0.0484494	-2.20323	-0.00624197	1	54404165	F	II	HSPB11	Body	opensea	Body-opensea
cg11387916	-0.00624277	-0.00624277	-4.46013	4.37713e-05	0.0329989	-0.245237	-0.00624277	6	169273332	R	II		IGR	opensea	IGR-opensea
cg00381583	-0.00624772	-0.00624772	-3.8343	0.00034038	0.0488372	-2.23292	-0.00624772	3	11853069	F	II	TAMM41	Body	opensea	Body-opensea
cg14415390	-0.00624917	-0.00624917	-4.11352	0.000138505	0.0394188	-1.36491	-0.00624917	10	99237994	F	II	MMS19	5'UTR	opensea	5'UTR-opensea
cg08566168	-0.00625603	-0.00625603	-4.55571	3.16628e-05	0.0317854	0.0708377	-0.00625603	9	37663070	R	II	FRMPD1	5'UTR	opensea	5'UTR-opensea
cg23808183	-0.00625986	-0.00625986	-3.86859	0.000305253	0.0475837	-2.1281	-0.00625986	14	67745171	R	II	MPP5	5'UTR	opensea	5'UTR-opensea
cg05558937	-0.00625991	-0.00625991	-4.67869	2.07996e-05	0.0301968	0.481726	-0.00625991	17	10374091	F	II	MYH4	TSS1500	opensea	TSS1500-opensea
cg16611213	-0.00626239	-0.00626239	-3.84037	0.000333892	0.0486613	-2.21441	-0.00626239	1	100550935	F	II	SASS6	Body	opensea	Body-opensea
cg16459416	-0.00626289	-0.00626289	-4.20531	0.00010246	0.0377186	-1.07267	-0.00626289	12	132574853	F	II	EP400NL	Body	opensea	Body-opensea
cg03631415	-0.00626488	-0.00626488	-3.87085	0.000303071	0.047534	-2.12119	-0.00626488	12	53994907	F	II	ATF7	Body	opensea	Body-opensea
cg22365282	-0.00626912	-0.00626912	-5.76576	4.43713e-07	0.0165274	4.2745	-0.00626912	13	32558612	R	II		IGR	opensea	IGR-opensea
cg15859515	-0.00627366	-0.00627366	-3.92592	0.000254196	0.04534	-1.95173	-0.00627366	14	53176816	F	II	PSMC6	Body	shelf	Body-shelf	chr14:53173752-53174112
cg09739586	-0.00627479	-0.00627479	-3.92165	0.000257697	0.0455858	-1.96492	-0.00627479	5	96840276	F	II	LINC01340	TSS200	opensea	TSS200-opensea
cg26322322	-0.00627595	-0.00627595	-4.05177	0.000169374	0.0411272	-1.55965	-0.00627595	20	25606029	R	II	NANP	TSS1500	shore	TSS1500-shore	chr20:25603815-25605187
cg23734710	-0.00627675	-0.00627675	-5.3325	2.10576e-06	0.0210632	2.7337	-0.00627675	6	155578954	R	II	TFB1M	3'UTR	opensea	3'UTR-opensea
cg25594833	-0.00627726	-0.00627726	-3.99631	0.000202697	0.0429644	-1.73324	-0.00627726	1	99447798	F	II	LPPR5	Body	opensea	Body-opensea
cg19251857	-0.00627733	-0.00627733	-4.28289	7.92503e-05	0.0365555	-0.823211	-0.00627733	3	184038723	R	II	EIF4G1	Body	opensea	Body-opensea
cg01129958	-0.00628213	-0.00628213	-4.55104	3.21689e-05	0.0317854	0.0553474	-0.00628213	8	19458710	R	II	CSGALNACT1	5'UTR	shore	5'UTR-shore	chr8:19459905-19460137
cg02529502	-0.00628595	-0.00628595	-4.09791	0.000145751	0.0397156	-1.41429	-0.00628595	13	32489268	F	II	EEF1DP3	Body	opensea	Body-opensea
cg06373726	-0.00629224	-0.00629224	-4.2288	9.48135e-05	0.0373297	-0.99739	-0.00629224	2	223469200	R	II	FARSB	Body	opensea	Body-opensea
cg22440431	-0.00629244	-0.00629244	-4.61928	2.54932e-05	0.0306326	0.282659	-0.00629244	1	213122829	R	II	VASH2	TSS1500	shore	TSS1500-shore	chr1:213123647-213125092
cg11201844	-0.00629482	-0.00629482	-3.90276	0.000273744	0.0461594	-2.02315	-0.00629482	5	110852169	F	II		IGR	shelf	IGR-shelf	chr5:110847820-110848445
cg19707128	-0.00629643	-0.00629643	-3.91141	0.000266276	0.0459394	-1.99649	-0.00629643	2	127635279	R	I		IGR	opensea	IGR-opensea
cg00275886	-0.00629692	-0.00629692	-3.81345	0.000363601	0.0497223	-2.29639	-0.00629692	5	115781727	R	II	SEMA6A	3'UTR	shore	3'UTR-shore	chr5:115783075-115783425
cg23344412	-0.00630075	-0.00630075	-4.12069	0.000135295	0.039235	-1.3422	-0.00630075	5	32602844	F	II	SUB1	3'UTR	opensea	3'UTR-opensea
cg02586830	-0.0063117	-0.0063117	-4.1452	0.000124861	0.038625	-1.26444	-0.0063117	1	173887009	F	II	SERPINC1	TSS1500	opensea	TSS1500-opensea
cg26512467	-0.00631284	-0.00631284	-3.87574	0.000298389	0.0473511	-2.1062	-0.00631284	15	58577955	F	II		IGR	opensea	IGR-opensea
cg07488885	-0.00631938	-0.00631938	-4.13895	0.000127445	0.0388117	-1.28429	-0.00631938	19	36897261	R	II	ZFP82	Body	opensea	Body-opensea
cg10871182	-0.0063303	-0.0063303	-4.07329	0.00015793	0.0405868	-1.49197	-0.0063303	13	41959831	F	II		IGR	opensea	IGR-opensea
cg12602065	-0.00633118	-0.00633118	-4.29657	7.57266e-05	0.0362906	-0.778999	-0.00633118	9	132275702	R	II	LINC00963	Body	opensea	Body-opensea
cg24464067	-0.00634051	-0.00634051	-4.01506	0.000190779	0.0422724	-1.6747	-0.00634051	10	5496181	R	II	NET1	Body	opensea	Body-opensea
cg20532937	-0.00634353	-0.00634353	-4.0004	0.000200038	0.0427727	-1.72048	-0.00634353	10	13748985	F	I	FRMD4A	Body	opensea	Body-opensea
cg26329328	-0.00634481	-0.00634481	-4.50489	3.76232e-05	0.0322568	-0.0975721	-0.00634481	1	78503815	F	II		IGR	opensea	IGR-opensea
cg23017941	-0.0063472	-0.0063472	-4.09566	0.000146825	0.0398004	-1.4214	-0.0063472	20	33159862	R	II	PIGU	Body	opensea	Body-opensea
cg14728501	-0.00634797	-0.00634797	-3.80958	0.000368071	0.0498493	-2.30814	-0.00634797	12	101754080	R	II	UTP20	Body	opensea	Body-opensea
cg07779611	-0.0063507	-0.0063507	-3.85629	0.000317431	0.0479386	-2.16576	-0.0063507	16	74725521	F	II	MLKL	Body	opensea	Body-opensea
cg13923497	-0.00635395	-0.00635395	-4.01035	0.000193707	0.0424438	-1.68941	-0.00635395	2	153258890	R	II	FMNL2	Body	opensea	Body-opensea
cg23814218	-0.0063575	-0.0063575	-3.98175	0.000212449	0.0434932	-1.77862	-0.0063575	3	112806451	R	II		IGR	opensea	IGR-opensea
cg24782121	-0.0063606	-0.0063606	-4.09289	0.00014816	0.039887	-1.43016	-0.0063606	6	136204374	F	II	PDE7B	Body	opensea	Body-opensea
cg22164577	-0.00636114	-0.00636114	-3.92576	0.000254325	0.04534	-1.95222	-0.00636114	2	170685661	F	II	UBR3	Body	shore	Body-shore	chr2:170683860-170684629
cg10012471	-0.00636183	-0.00636183	-5.48032	1.24137e-06	0.0188616	3.25583	-0.00636183	1	197870542	F	II	C1orf53	TSS1500	shore	TSS1500-shore	chr1:197871588-197872299
cg11079181	-0.00636319	-0.00636319	-3.95019	0.000235157	0.0446067	-1.87664	-0.00636319	4	122855067	R	II	TRPC3	Body	shore	Body-shore	chr4:122853554-122854169
cg21213571	-0.00636321	-0.00636321	-3.9921	0.00020547	0.0431346	-1.74637	-0.00636321	1	160393253	R	II	VANGL2	Body	shelf	Body-shelf	chr1:160389103-160389386
cg19165737	-0.00636372	-0.00636372	-4.46551	4.29831e-05	0.0329989	-0.227516	-0.00636372	14	92226848	F	II		IGR	opensea	IGR-opensea
cg22697217	-0.00636562	-0.00636562	-4.32684	6.84609e-05	0.0356282	-0.680905	-0.00636562	14	37240731	F	II	SLC25A21	Body	opensea	Body-opensea
cg06553984	-0.00636569	-0.00636569	-3.81023	0.000367317	0.0498279	-2.30617	-0.00636569	7	106410981	R	II		IGR	opensea	IGR-opensea
cg16662041	-0.0063669	-0.0063669	-4.06254	0.000163553	0.040897	-1.52582	-0.0063669	5	64398330	R	II		IGR	shore	IGR-shore	chr5:64398699-64399216
cg10235850	-0.00636782	-0.00636782	-3.89619	0.000279548	0.0463513	-2.04337	-0.00636782	10	112408813	R	II	RBM20	Body	opensea	Body-opensea
cg06877462	-0.00636856	-0.00636856	-4.1102	0.000140016	0.0394389	-1.37542	-0.00636856	1	205807181	R	II	PM20D1	Body	opensea	Body-opensea
cg15027190	-0.0063704	-0.0063704	-4.44365	4.62729e-05	0.0333607	-0.29943	-0.0063704	1	90124886	F	II	LRRC8C	5'UTR	opensea	5'UTR-opensea
cg23466241	-0.00637077	-0.00637077	-4.35036	6.32892e-05	0.0352117	-0.604476	-0.00637077	15	39459285	R	II		IGR	opensea	IGR-opensea
cg15749299	-0.00637289	-0.00637289	-3.92184	0.000257541	0.0455858	-1.96434	-0.00637289	1	46778657	F	II	UQCRH	Body	opensea	Body-opensea
cg16781484	-0.00637481	-0.00637481	-3.91637	0.000262088	0.0457165	-1.98121	-0.00637481	7	88425758	R	II	ZNF804B	Body	opensea	Body-opensea
cg17703079	-0.0063752	-0.0063752	-4.14886	0.000123369	0.0386247	-1.25278	-0.0063752	2	178808504	R	II	PDE11A	Body	opensea	Body-opensea
cg20418769	-0.0063754	-0.0063754	-4.20363	0.000103031	0.0377186	-1.07807	-0.0063754	4	129511700	R	II		IGR	opensea	IGR-opensea
cg15006597	-0.00637825	-0.00637825	-3.90669	0.000270333	0.0460536	-2.01107	-0.00637825	14	48962155	R	II		IGR	opensea	IGR-opensea
cg26549831	-0.00637867	-0.00637867	-3.94081	0.000242347	0.0449609	-1.90569	-0.00637867	12	773616	R	II	NINJ2	TSS1500	opensea	TSS1500-opensea
cg05286252	-0.00638088	-0.00638088	-3.91733	0.000261287	0.0457165	-1.97826	-0.00638088	7	69496408	R	II	AUTS2	Body	opensea	Body-opensea
cg05920666	-0.0063844	-0.0063844	-3.9453	0.000238881	0.0446552	-1.8918	-0.0063844	14	21942464	F	II	RAB2B	Body	shelf	Body-shelf	chr14:21944914-21945812
cg26710819	-0.00638477	-0.00638477	-3.94761	0.000237117	0.0446067	-1.88465	-0.00638477	7	134653134	F	II	CALD1	3'UTR	opensea	3'UTR-opensea
cg06635715	-0.00638631	-0.00638631	-4.00855	0.000194839	0.0425058	-1.69505	-0.00638631	10	22249474	F	II	DNAJC1	Body	opensea	Body-opensea
cg08996808	-0.00638684	-0.00638684	-4.52092	3.56334e-05	0.0320574	-0.0445319	-0.00638684	2	233572257	R	II	GIGYF2	5'UTR	opensea	5'UTR-opensea
cg15958938	-0.00638854	-0.00638854	-4.00485	0.000197184	0.0426523	-1.7066	-0.00638854	17	73726239	R	II	ITGB4	Body	island	Body-island	chr17:73726238-73726526
cg07755760	-0.00638897	-0.00638897	-4.03805	0.000177088	0.0414061	-1.60271	-0.00638897	3	196943586	F	II	DLG1	Body	opensea	Body-opensea
cg02491358	-0.00638962	-0.00638962	-4.14248	0.000125977	0.0386507	-1.27306	-0.00638962	1	239114655	F	II		IGR	opensea	IGR-opensea
cg24866203	-0.00639207	-0.00639207	-3.98702	0.00020887	0.0432163	-1.76222	-0.00639207	1	65414209	R	II	JAK1	5'UTR	opensea	5'UTR-opensea
cg07053618	-0.0063935	-0.0063935	-4.15944	0.00011916	0.0384386	-1.21913	-0.0063935	18	75576245	R	II		IGR	opensea	IGR-opensea
cg27556598	-0.00639478	-0.00639478	-3.92845	0.000252145	0.04534	-1.94392	-0.00639478	5	118836944	R	II	HSD17B4	Body	opensea	Body-opensea
cg19815354	-0.0063953	-0.0063953	-3.83685	0.000337634	0.0487583	-2.22513	-0.0063953	11	77450740	F	I	RSF1	Body	opensea	Body-opensea
cg22808304	-0.00639721	-0.00639721	-4.04098	0.000175412	0.0413988	-1.59352	-0.00639721	14	71413510	F	II	PCNX	Body	opensea	Body-opensea
cg15553631	-0.00639788	-0.00639788	-4.59973	2.72536e-05	0.0311132	0.217374	-0.00639788	17	38973872	R	II	TMEM99	TSS1500	opensea	TSS1500-opensea
cg13462062	-0.00640055	-0.00640055	-4.64046	2.37118e-05	0.0301968	0.353505	-0.00640055	11	35232984	R	II	CD44	ExonBnd	opensea	ExonBnd-opensea
cg07470322	-0.00640075	-0.00640075	-4.18813	0.00010843	0.0381327	-1.12763	-0.00640075	17	7149217	F	II	DULLARD	Body	shelf	Body-shelf	chr17:7145479-7146709
cg01837272	-0.00640185	-0.00640185	-4.21178	0.000100297	0.0376265	-1.05196	-0.00640185	1	209658494	F	II		IGR	opensea	IGR-opensea
cg06123376	-0.00640286	-0.00640286	-3.84684	0.000327105	0.0483468	-2.19465	-0.00640286	5	66254316	R	II	MAST4	TSS1500	opensea	TSS1500-opensea
cg12086058	-0.00640351	-0.00640351	-3.83467	0.00033998	0.0488325	-2.23179	-0.00640351	5	44511427	R	II	BRCAT107	TSS1500	opensea	TSS1500-opensea
cg12673840	-0.00640386	-0.00640386	-3.99809	0.00020154	0.0428637	-1.72771	-0.00640386	5	133193418	R	II		IGR	opensea	IGR-opensea
cg09923796	-0.00640873	-0.00640873	-4.33185	6.73258e-05	0.0355131	-0.664639	-0.00640873	12	8691893	F	II	CLEC4E	Body	opensea	Body-opensea
cg08270670	-0.00641098	-0.00641098	-3.91014	0.000267365	0.0459888	-2.00043	-0.00641098	12	46652926	R	II	SLC38A1	5'UTR	opensea	5'UTR-opensea
cg24404118	-0.00641142	-0.00641142	-4.11301	0.000138738	0.0394298	-1.36654	-0.00641142	12	29471695	R	II	LOC100506606	TSS1500	opensea	TSS1500-opensea
cg20384613	-0.00641219	-0.00641219	-4.3842	5.65087e-05	0.034571	-0.494152	-0.00641219	1	100950871	R	II	CDC14A	3'UTR	opensea	3'UTR-opensea
cg07063916	-0.006414	-0.006414	-4.9715	7.53792e-06	0.0246187	1.47735	-0.006414	2	166809013	F	II	TTC21B	Body	shore	Body-shore	chr2:166809970-166810826
cg07100798	-0.0064142	-0.0064142	-4.29609	7.58484e-05	0.0362906	-0.780562	-0.0064142	14	20851317	F	II	TEP1	Body	opensea	Body-opensea
cg15946779	-0.00641573	-0.00641573	-4.66324	2.19319e-05	0.0301968	0.42985	-0.00641573	2	42395805	R	II	EML4	TSS1500	shore	TSS1500-shore	chr2:42396301-42396933
cg08283289	-0.00641617	-0.00641617	-4.15859	0.000119492	0.0384386	-1.22184	-0.00641617	13	46543881	R	II	ZC3H13	Body	opensea	Body-opensea
cg04348872	-0.0064202	-0.0064202	-3.92881	0.000251852	0.04534	-1.9428	-0.0064202	2	25141696	R	II	ADCY3	1stExon	shore	1stExon-shore	chr2:25142472-25143689
cg16449892	-0.006421	-0.006421	-4.33208	6.72736e-05	0.0355131	-0.663885	-0.006421	8	38176873	F	II	WHSC1L1	Body	opensea	Body-opensea
cg04403998	-0.00642177	-0.00642177	-4.17826	0.000112009	0.0382529	-1.15913	-0.00642177	8	133848045	R	II	PHF20L1	Body	opensea	Body-opensea
cg23454205	-0.00642454	-0.00642454	-3.81562	0.000361119	0.0495799	-2.28981	-0.00642454	7	2649748	F	II	IQCE	Body	shelf	Body-shelf	chr7:2645524-2645765
cg14898740	-0.00642891	-0.00642891	-4.21144	0.000100408	0.0376265	-1.05304	-0.00642891	16	88726698	F	II	MVD	Body	shore	Body-shore	chr16:88725583-88725836
cg14534179	-0.00642978	-0.00642978	-3.85969	0.000314024	0.0478854	-2.15537	-0.00642978	5	89909755	F	II	ADGRV1	Body	opensea	Body-opensea
cg22777948	-0.0064309	-0.0064309	-4.10351	0.000143112	0.0395561	-1.3966	-0.0064309	21	37791766	F	II		IGR	opensea	IGR-opensea
cg17428896	-0.00643454	-0.00643454	-4.28031	7.99329e-05	0.0365555	-0.831547	-0.00643454	10	29938708	F	II	SVIL	5'UTR	opensea	5'UTR-opensea
cg26722429	-0.00643501	-0.00643501	-3.90736	0.000269748	0.0460536	-2.00898	-0.00643501	16	1487615	F	I	CCDC154	Body	shore	Body-shore	chr16:1487017-1487260
cg01460585	-0.00643691	-0.00643691	-4.34214	6.50517e-05	0.0355006	-0.631206	-0.00643691	15	40228471	F	II	EIF2AK4	Body	shore	Body-shore	chr15:40226210-40226631
cg14027811	-0.00643792	-0.00643792	-4.22193	9.69903e-05	0.0373443	-1.01943	-0.00643792	10	52294401	R	II	SGMS1	5'UTR	opensea	5'UTR-opensea
cg16168557	-0.00643938	-0.00643938	-3.92073	0.000258456	0.0455858	-1.96776	-0.00643938	6	148065657	F	II		IGR	opensea	IGR-opensea
cg08571964	-0.00643943	-0.00643943	-4.32533	6.88078e-05	0.0356282	-0.685821	-0.00643943	20	43665338	R	II	STK4	Body	opensea	Body-opensea
cg17624989	-0.00644122	-0.00644122	-4.36332	6.0605e-05	0.0349097	-0.562292	-0.00644122	4	145582651	F	II	HHIP	Body	opensea	Body-opensea
cg00894799	-0.00644252	-0.00644252	-4.25575	8.67195e-05	0.0372447	-0.91073	-0.00644252	10	75188688	R	II	MSS51	5'UTR	opensea	5'UTR-opensea
cg08067568	-0.00644538	-0.00644538	-4.04615	0.000172497	0.0412501	-1.57732	-0.00644538	20	4654555	R	II		IGR	opensea	IGR-opensea
cg10937428	-0.00644917	-0.00644917	-4.57908	2.92418e-05	0.031297	0.148554	-0.00644917	15	76129899	F	II		IGR	opensea	IGR-opensea
cg22331182	-0.00645001	-0.00645001	-4.26442	8.42625e-05	0.0369664	-0.882807	-0.00645001	16	58593647	R	II	CNOT1	Body	opensea	Body-opensea
cg10507280	-0.00645326	-0.00645326	-3.83721	0.000337257	0.0487575	-2.22406	-0.00645326	20	47298486	F	II	PREX1	Body	opensea	Body-opensea
cg23106465	-0.00645631	-0.00645631	-3.82385	0.000351832	0.0492746	-2.26475	-0.00645631	15	45430540	F	II	DUOX1	Body	shelf	Body-shelf	chr15:45427296-45428206
cg00974308	-0.00646321	-0.00646321	-3.95482	0.000231686	0.0444317	-1.86229	-0.00646321	7	155093304	R	II	INSIG1	Body	shelf	Body-shelf	chr7:155088705-155090212
cg07738839	-0.00646479	-0.00646479	-4.63646	2.40387e-05	0.0301968	0.340111	-0.00646479	6	30128558	F	II	TRIM10	1stExon	opensea	1stExon-opensea
cg10804487	-0.00646768	-0.00646768	-4.42073	4.99843e-05	0.0339102	-0.374633	-0.00646768	6	152136586	R	II	ESR1	Body	opensea	Body-opensea
cg01001800	-0.00647778	-0.00647778	-4.00093	0.000199697	0.0427727	-1.71884	-0.00647778	17	48828305	R	II	LUC7L3	3'UTR	opensea	3'UTR-opensea
cg08935663	-0.00648137	-0.00648137	-4.1456	0.000124696	0.038625	-1.26315	-0.00648137	5	140309344	F	II	PCDHAC1	1stExon	shelf	1stExon-shelf	chr5:140305712-140307193
cg01912692	-0.00649086	-0.00649086	-4.04669	0.000172193	0.0412059	-1.57561	-0.00649086	5	8621221	F	II		IGR	opensea	IGR-opensea
cg09572045	-0.00649103	-0.00649103	-4.33215	6.72589e-05	0.0355131	-0.663671	-0.00649103	4	174392491	R	II		IGR	opensea	IGR-opensea
cg06294561	-0.00649439	-0.00649439	-3.8305	0.000344496	0.0489744	-2.24449	-0.00649439	3	141161580	F	I	ZBTB38	Body	opensea	Body-opensea
cg02435734	-0.00649511	-0.00649511	-4.59235	2.79477e-05	0.0311542	0.19279	-0.00649511	11	63581814	F	II	C11orf84	Body	shore	Body-shore	chr11:63580537-63581740
cg16333896	-0.00649863	-0.00649863	-4.03687	0.00017777	0.0414061	-1.60643	-0.00649863	4	1944891	R	II	WHSC1	3'UTR	opensea	3'UTR-opensea
cg14068840	-0.00650243	-0.00650243	-3.86538	0.000308394	0.0476843	-2.13795	-0.00650243	7	86958526	F	II	TP53TG1	Body	opensea	Body-opensea
cg25939644	-0.00650498	-0.00650498	-4.16768	0.000115978	0.0384386	-1.1929	-0.00650498	5	172434325	R	II	ATP6V0E1	Body	opensea	Body-opensea
cg20160729	-0.00651134	-0.00651134	-5.53547	1.01844e-06	0.0179594	3.45161	-0.00651134	7	5785550	F	II	RNF216	Body	opensea	Body-opensea
cg11108534	-0.00651696	-0.00651696	-5.09954	4.80843e-06	0.0233006	1.91963	-0.00651696	2	5584457	F	II		IGR	opensea	IGR-opensea
cg07808039	-0.0065182	-0.0065182	-4.73905	1.68997e-05	0.0287431	0.685055	-0.0065182	13	113234466	F	II	TUBGCP3	Body	opensea	Body-opensea
cg21664037	-0.00651977	-0.00651977	-4.39315	5.48373e-05	0.0344271	-0.464911	-0.00651977	21	34809647	R	II	IFNGR2	3'UTR	opensea	3'UTR-opensea
cg14746334	-0.00652229	-0.00652229	-3.91859	0.000260229	0.045661	-1.97435	-0.00652229	6	83885883	F	II	PGM3	Body	opensea	Body-opensea
cg08467341	-0.00652439	-0.00652439	-3.80889	0.000368877	0.0498505	-2.31024	-0.00652439	3	132432639	F	II	NPHP3	Body	opensea	Body-opensea
cg08246210	-0.00652686	-0.00652686	-3.955	0.00023155	0.0444266	-1.86172	-0.00652686	12	98425147	F	II		IGR	opensea	IGR-opensea
cg01906032	-0.00652765	-0.00652765	-3.87496	0.000299126	0.0473511	-2.10857	-0.00652765	2	38743425	F	II	LOC101929596	TSS1500	opensea	TSS1500-opensea
cg16326470	-0.00653253	-0.00653253	-4.15566	0.000120647	0.0385109	-1.23116	-0.00653253	1	36335387	R	II		IGR	opensea	IGR-opensea
cg24606832	-0.00654023	-0.00654023	-4.05256	0.000168945	0.0411059	-1.55719	-0.00654023	7	98610753	R	I	TRRAP	3'UTR	shore	3'UTR-shore	chr7:98609669-98610059
cg20455874	-0.0065406	-0.0065406	-3.8255	0.000349998	0.0492632	-2.25973	-0.0065406	12	48474374	R	II	SENP1	Body	opensea	Body-opensea
cg22562631	-0.00654074	-0.00654074	-4.06067	0.000164548	0.040897	-1.53169	-0.00654074	4	10003764	F	II	SLC2A9	Body	opensea	Body-opensea
cg02623713	-0.00654842	-0.00654842	-4.00722	0.000195678	0.0425516	-1.6992	-0.00654842	10	62537524	R	II	CDK1	TSS1500	shore	TSS1500-shore	chr10:62537970-62538862
cg12812788	-0.00655148	-0.00655148	-3.88135	0.000293102	0.0471092	-2.08898	-0.00655148	12	73184500	F	II		IGR	opensea	IGR-opensea
cg00414785	-0.00655502	-0.00655502	-4.36786	5.96906e-05	0.0347959	-0.547492	-0.00655502	12	10101114	F	II		IGR	opensea	IGR-opensea
cg26187282	-0.00655627	-0.00655627	-3.85058	0.000323245	0.0481608	-2.18323	-0.00655627	20	30734497	R	II	TM9SF4	Body	opensea	Body-opensea
cg00813962	-0.00655636	-0.00655636	-3.88421	0.000290444	0.0469868	-2.0802	-0.00655636	1	201018457	R	II	CACNA1S	Body	opensea	Body-opensea
cg05452385	-0.00656021	-0.00656021	-4.36463	6.03382e-05	0.0349097	-0.557998	-0.00656021	3	172030073	R	II	FNDC3B	Body	opensea	Body-opensea
cg16635171	-0.00656112	-0.00656112	-4.33867	6.58115e-05	0.0355006	-0.642505	-0.00656112	2	183691600	R	II		IGR	opensea	IGR-opensea
cg02005249	-0.00656229	-0.00656229	-4.24562	8.96807e-05	0.0373297	-0.943344	-0.00656229	7	94273651	F	II	SGCE	Body	opensea	Body-opensea
cg10042939	-0.00656302	-0.00656302	-4.08597	0.000151538	0.0399764	-1.45198	-0.00656302	15	101147085	R	II	ASB7	5'UTR	shelf	5'UTR-shelf	chr15:101141975-101143137
cg04752748	-0.00656794	-0.00656794	-4.61628	2.5756e-05	0.0306326	0.272631	-0.00656794	7	35792624	F	II		IGR	opensea	IGR-opensea
cg23982474	-0.00657328	-0.00657328	-4.29116	7.71016e-05	0.0364319	-0.796493	-0.00657328	15	40649334	F	II	DISP2	TSS1500	shore	TSS1500-shore	chr15:40650055-40651102
cg09742812	-0.00657345	-0.00657345	-3.87385	0.000300185	0.0473743	-2.11197	-0.00657345	3	47891183	R	II	DHX30	Body	island	Body-island	chr3:47891129-47891544
cg00778443	-0.00657375	-0.00657375	-3.88326	0.000291322	0.0470248	-2.08311	-0.00657375	11	77388224	R	II	RSF1	Body	opensea	Body-opensea
cg15493800	-0.00657569	-0.00657569	-3.85562	0.000318112	0.0479386	-2.16782	-0.00657569	17	35936664	R	II	SYNRG	Body	opensea	Body-opensea
cg11260547	-0.00658135	-0.00658135	-3.91153	0.000266181	0.0459394	-1.99615	-0.00658135	11	607690	F	II	PHRF1	Body	opensea	Body-opensea
cg13770764	-0.00658164	-0.00658164	-4.07664	0.000156218	0.0403629	-1.48142	-0.00658164	12	81470331	R	II	ACSS3	TSS1500	shore	TSS1500-shore	chr12:81471569-81472119
cg12509442	-0.00659254	-0.00659254	-4.80676	1.33748e-05	0.0272053	0.914346	-0.00659254	7	54636856	R	II	VSTM2A	3'UTR	opensea	3'UTR-opensea
cg07843147	-0.00659715	-0.00659715	-3.96485	0.000224329	0.0441173	-1.83115	-0.00659715	10	129099456	R	II	DOCK1	Body	opensea	Body-opensea
cg06268237	-0.00659894	-0.00659894	-4.15972	0.000119048	0.0384386	-1.21822	-0.00659894	6	21004073	R	II	CDKAL1	Body	opensea	Body-opensea
cg25984524	-0.00659993	-0.00659993	-3.99558	0.000203179	0.0430149	-1.73553	-0.00659993	10	104871849	R	II	NT5C2	Body	opensea	Body-opensea
cg09069887	-0.00660402	-0.00660402	-4.43081	4.83184e-05	0.033708	-0.341597	-0.00660402	2	113867761	F	II		IGR	opensea	IGR-opensea
cg13566150	-0.00661191	-0.00661191	-3.84574	0.000328247	0.0483924	-2.198	-0.00661191	8	108432158	R	II	ANGPT1	Body	opensea	Body-opensea
cg17036180	-0.00661663	-0.00661663	-3.98724	0.000208723	0.0432163	-1.76153	-0.00661663	9	104149072	F	II		IGR	opensea	IGR-opensea
cg17058383	-0.00662129	-0.00662129	-4.22948	9.46007e-05	0.0373297	-0.995209	-0.00662129	13	113624866	R	II	MCF2L	Body	shore	Body-shore	chr13:113622737-113623660
cg02449091	-0.00662259	-0.00662259	-3.94728	0.000237361	0.0446067	-1.88564	-0.00662259	4	152352400	R	II	FAM160A1	5'UTR	opensea	5'UTR-opensea
cg18832233	-0.00662787	-0.00662787	-4.17401	0.000113588	0.0383771	-1.1727	-0.00662787	18	21181042	R	II	ANKRD29	3'UTR	opensea	3'UTR-opensea
cg17573950	-0.00663774	-0.00663774	-4.77047	1.51635e-05	0.0282472	0.791284	-0.00663774	6	10778418	R	II	MAK	Body	opensea	Body-opensea
cg03038213	-0.00664185	-0.00664185	-4.3935	5.4774e-05	0.0344271	-0.463786	-0.00664185	10	103579842	F	II	KCNIP2-AS1	Body	shore	Body-shore	chr10:103577394-103578256
cg26297446	-0.00664315	-0.00664315	-3.96363	0.000225211	0.0441525	-1.83493	-0.00664315	13	113556435	R	II		IGR	shelf	IGR-shelf	chr13:113552381-113552773
cg13610055	-0.00664457	-0.00664457	-5.45477	1.36041e-06	0.0188616	3.1653	-0.00664457	14	68676965	F	II	RAD51L1	Body	opensea	Body-opensea
cg09354627	-0.00664752	-0.00664752	-3.84489	0.000329137	0.0484023	-2.20061	-0.00664752	8	30430579	R	II		IGR	opensea	IGR-opensea
cg07166159	-0.00664804	-0.00664804	-4.09774	0.000145832	0.0397156	-1.41483	-0.00664804	17	75209644	R	II	SEC14L1	Body	island	Body-island	chr17:75209459-75209672
cg04059863	-0.00665564	-0.00665564	-3.87146	0.000302482	0.047504	-2.11932	-0.00665564	3	121741630	R	II	ILDR1	TSS1500	opensea	TSS1500-opensea
cg16361319	-0.00665905	-0.00665905	-4.08196	0.000153533	0.0400884	-1.46464	-0.00665905	14	76110467	F	II	FLVCR2	Body	opensea	Body-opensea
cg19623595	-0.00666192	-0.00666192	-4.01189	0.000192747	0.0422853	-1.68461	-0.00666192	11	129936180	F	II		IGR	shelf	IGR-shelf	chr11:129938936-129940798
cg17319011	-0.00666336	-0.00666336	-3.90437	0.00027234	0.0460844	-2.01819	-0.00666336	2	161137002	R	II	RBMS1	Body	opensea	Body-opensea
cg06752392	-0.00666414	-0.00666414	-5.66338	6.42481e-07	0.0165274	3.90767	-0.00666414	19	33621085	R	II	GPATCH1	3'UTR	shore	3'UTR-shore	chr19:33622910-33623231
cg16884529	-0.00666513	-0.00666513	-4.21399	9.95685e-05	0.0376265	-1.04489	-0.00666513	2	99754933	R	II	TSGA10	5'UTR	shelf	5'UTR-shelf	chr2:99757355-99758220
cg10496251	-0.00666848	-0.00666848	-3.86068	0.000313038	0.0478826	-2.15234	-0.00666848	17	10374081	F	II	MYH4	TSS1500	opensea	TSS1500-opensea
cg00053309	-0.00667197	-0.00667197	-3.84978	0.000324066	0.0482326	-2.18567	-0.00667197	14	71710558	R	II		IGR	opensea	IGR-opensea
cg16661858	-0.00667253	-0.00667253	-3.96013	0.000227765	0.0442238	-1.84582	-0.00667253	1	1345158	F	II		IGR	shelf	IGR-shelf	chr1:1342004-1342952
cg09230174	-0.00667491	-0.00667491	-4.11503	0.000137826	0.0393418	-1.36015	-0.00667491	12	111156509	F	II		IGR	opensea	IGR-opensea
cg02839206	-0.00667846	-0.00667846	-3.87161	0.000302339	0.047504	-2.11886	-0.00667846	1	100284116	R	II		IGR	opensea	IGR-opensea
cg14901612	-0.00668007	-0.00668007	-3.87748	0.000296736	0.0472132	-2.10085	-0.00668007	2	149998541	R	II	LYPD6B	Body	opensea	Body-opensea
cg08815187	-0.00668117	-0.00668117	-4.62129	2.53188e-05	0.0306326	0.289371	-0.00668117	11	103342472	F	II	DYNC2H1	Body	opensea	Body-opensea
cg15834062	-0.00668217	-0.00668217	-4.98726	7.13321e-06	0.0245736	1.5316	-0.00668217	18	3322757	R	II		IGR	opensea	IGR-opensea
cg10881745	-0.00668867	-0.00668867	-3.86965	0.000304225	0.047536	-2.12485	-0.00668867	2	216945596	F	II	PECR	Body	shore	Body-shore	chr2:216946324-216946734
cg12832162	-0.0066887	-0.0066887	-4.56268	3.09205e-05	0.031631	0.094012	-0.0066887	8	27207139	F	II	PTK2B	5'UTR	opensea	5'UTR-opensea
cg10477430	-0.00669371	-0.00669371	-3.84357	0.000330522	0.0484624	-2.20465	-0.00669371	1	54712236	R	II	SSBP3	Body	opensea	Body-opensea
cg18559596	-0.0066939	-0.0066939	-3.92397	0.000255791	0.0454387	-1.95776	-0.0066939	10	91220945	F	II	SLC16A12	Body	opensea	Body-opensea
cg07614474	-0.00669486	-0.00669486	-3.90673	0.000270291	0.0460536	-2.01092	-0.00669486	1	54976404	F	II		IGR	opensea	IGR-opensea
cg22038795	-0.00669558	-0.00669558	-3.91002	0.00026747	0.0459888	-2.0008	-0.00669558	12	125920131	R	II	TMEM132B	Body	opensea	Body-opensea
cg11346030	-0.00669956	-0.00669956	-4.06915	0.000160072	0.0407152	-1.50501	-0.00669956	1	184090950	R	II		IGR	opensea	IGR-opensea
cg14593420	-0.00670123	-0.00670123	-4.75355	1.60757e-05	0.0287431	0.734032	-0.00670123	12	1708017	F	II		IGR	shelf	IGR-shelf	chr12:1702638-1704232
cg23400639	-0.00670563	-0.00670563	-3.81729	0.000359211	0.0494507	-2.28471	-0.00670563	18	2540792	R	II	METTL4	Body	opensea	Body-opensea
cg27470806	-0.00670887	-0.00670887	-4.28958	7.75074e-05	0.0364726	-0.801596	-0.00670887	8	146205275	F	II	ZNF252P	Body	opensea	Body-opensea
cg08317179	-0.00671507	-0.00671507	-3.93668	0.000245575	0.0450314	-1.91846	-0.00671507	17	16816398	R	II		IGR	opensea	IGR-opensea
cg09842420	-0.00671533	-0.00671533	-3.96125	0.000226943	0.0442204	-1.84233	-0.00671533	3	183563241	R	II	PARL	Body	opensea	Body-opensea
cg08514559	-0.00671644	-0.00671644	-3.84905	0.000324814	0.048257	-2.18789	-0.00671644	5	122179120	R	II		IGR	shore	IGR-shore	chr5:122180963-122181681
cg00259461	-0.00671829	-0.00671829	-3.85228	0.000321501	0.0480943	-2.17802	-0.00671829	12	67756139	R	II		IGR	opensea	IGR-opensea
cg14670315	-0.00672854	-0.00672854	-4.11886	0.000136107	0.039235	-1.348	-0.00672854	10	124615783	F	II	FAM24B	5'UTR	opensea	5'UTR-opensea
cg21415215	-0.00672861	-0.00672861	-4.11273	0.000138865	0.0394337	-1.36743	-0.00672861	1	162304507	R	II	NOS1AP	Body	opensea	Body-opensea
cg17384124	-0.00673063	-0.00673063	-3.82182	0.000354095	0.0492774	-2.27092	-0.00673063	2	197940256	F	II	ANKRD44	Body	opensea	Body-opensea
cg01922145	-0.00673176	-0.00673176	-3.82544	0.000350067	0.0492632	-2.25992	-0.00673176	3	188209047	R	II	LPP	Body	opensea	Body-opensea
cg07768718	-0.00673475	-0.00673475	-3.94617	0.000238212	0.0446067	-1.88909	-0.00673475	3	129236404	F	II	IFT122	Body	opensea	Body-opensea
cg05740608	-0.006737	-0.006737	-4.02055	0.000187423	0.0421174	-1.65754	-0.006737	4	79098201	R	II	FRAS1	Body	opensea	Body-opensea
cg08959930	-0.00673958	-0.00673958	-4.33534	6.65468e-05	0.0355131	-0.653316	-0.00673958	4	20446661	R	II	SLIT2	Body	opensea	Body-opensea
cg20133735	-0.00675199	-0.00675199	-3.86978	0.000304106	0.047536	-2.12447	-0.00675199	10	73939314	R	II	ASCC1	Body	opensea	Body-opensea
cg12946829	-0.00675377	-0.00675377	-4.38157	5.70093e-05	0.0345956	-0.502741	-0.00675377	12	6632068	R	II	NCAPD2	Body	opensea	Body-opensea
cg16976777	-0.00675645	-0.00675645	-3.88516	0.000289563	0.0469409	-2.07728	-0.00675645	5	78964467	F	II	PAPD4	Body	opensea	Body-opensea
cg09241806	-0.00675769	-0.00675769	-3.84489	0.000329139	0.0484023	-2.20061	-0.00675769	6	74116079	R	II	DDX43	ExonBnd	opensea	ExonBnd-opensea
cg21482122	-0.0067582	-0.0067582	-4.91337	9.23461e-06	0.0258365	1.27788	-0.0067582	11	94469882	R	II		IGR	shelf	IGR-shelf	chr11:94473535-94474338
cg17349427	-0.00676004	-0.00676004	-3.89469	0.000280894	0.0464548	-2.048	-0.00676004	2	25196159	F	II	DNAJC27	TSS1500	shore	TSS1500-shore	chr2:25194140-25195214
cg13930665	-0.0067627	-0.0067627	-4.11787	0.00013655	0.039235	-1.35115	-0.0067627	9	10371306	R	II	PTPRD	5'UTR	opensea	5'UTR-opensea
cg15547959	-0.0067656	-0.0067656	-4.40332	5.29974e-05	0.0341257	-0.431666	-0.0067656	15	80618079	R	II		IGR	opensea	IGR-opensea
cg15797527	-0.00676646	-0.00676646	-3.85853	0.000315181	0.0478854	-2.15891	-0.00676646	6	135814781	R	II	AHI1	5'UTR	shelf	5'UTR-shelf	chr6:135818501-135819160
cg14863485	-0.00676929	-0.00676929	-4.33691	6.61991e-05	0.0355131	-0.64822	-0.00676929	12	4793496	R	II	NDUFA9	Body	opensea	Body-opensea
cg04397792	-0.0067775	-0.0067775	-3.93118	0.000249951	0.045263	-1.93549	-0.0067775	4	1218784	R	II	CTBP1	Body	shore	Body-shore	chr4:1218943-1219718
cg23851083	-0.00678427	-0.00678427	-4.31399	7.14583e-05	0.0358484	-0.722584	-0.00678427	2	64570030	F	II		IGR	opensea	IGR-opensea
cg15244769	-0.00678578	-0.00678578	-4.40897	5.20016e-05	0.0339808	-0.413185	-0.00678578	2	74791689	R	II	M1AP	Body	opensea	Body-opensea
cg00587635	-0.00679115	-0.00679115	-4.17219	0.000114269	0.0383992	-1.1785	-0.00679115	6	167004335	F	II	RPS6KA2	Body	opensea	Body-opensea
cg15131854	-0.0067921	-0.0067921	-4.81367	1.30585e-05	0.0272053	0.937816	-0.0067921	5	77012202	R	II	TBCA	Body	opensea	Body-opensea
cg03300546	-0.00679874	-0.00679874	-4.35444	6.24316e-05	0.0349951	-0.591197	-0.00679874	2	192869722	R	II	TMEFF2	Body	opensea	Body-opensea
cg20127207	-0.00680344	-0.00680344	-4.307	7.31427e-05	0.035947	-0.745243	-0.00680344	2	160625571	F	II	CD302	3'UTR	opensea	3'UTR-opensea
cg20675030	-0.00680494	-0.00680494	-3.91638	0.000262078	0.0457165	-1.98117	-0.00680494	20	47626567	R	II	ARFGEF2	Body	opensea	Body-opensea
cg02096552	-0.00680862	-0.00680862	-4.37025	5.92138e-05	0.0347959	-0.539684	-0.00680862	1	223168232	F	II	DISP1	Body	opensea	Body-opensea
cg03470704	-0.00680931	-0.00680931	-3.96141	0.000226826	0.0442178	-1.84183	-0.00680931	6	170181154	R	II	ERMARD	Body	opensea	Body-opensea
cg13829281	-0.00681211	-0.00681211	-4.25065	8.8199e-05	0.0373297	-0.927163	-0.00681211	11	96104912	R	II	CCDC82	Body	opensea	Body-opensea
cg16851705	-0.00681268	-0.00681268	-4.45334	4.47854e-05	0.0331365	-0.267572	-0.00681268	6	79945452	F	II	HMGN3-AS1	Body	shore	Body-shore	chr6:79943403-79944550
cg06961275	-0.0068139	-0.0068139	-4.29868	7.51969e-05	0.036254	-0.772174	-0.0068139	22	42664834	F	II	OGFRP1	TSS1500	shore	TSS1500-shore	chr22:42665452-42667419
cg05962169	-0.00681413	-0.00681413	-4.00924	0.000194404	0.0424688	-1.69288	-0.00681413	6	139602506	R	II	TXLNB	Body	opensea	Body-opensea
cg08184484	-0.00681518	-0.00681518	-3.80858	0.000369236	0.0498714	-2.31118	-0.00681518	9	130582006	F	II	ENG	Body	opensea	Body-opensea
cg02097033	-0.00681877	-0.00681877	-3.87392	0.000300117	0.0473743	-2.11176	-0.00681877	5	37049878	F	II	NIPBL	Body	opensea	Body-opensea
cg01749428	-0.00681886	-0.00681886	-4.03005	0.000181741	0.0416302	-1.62779	-0.00681886	21	47735365	R	II	C21orf58	5'UTR	opensea	5'UTR-opensea
cg04842037	-0.00682197	-0.00682197	-4.01507	0.000190777	0.0422724	-1.67469	-0.00682197	20	48427785	F	II	SLC9A8	TSS1500	shore	TSS1500-shore	chr20:48429172-48429645
cg00239577	-0.00682241	-0.00682241	-4.31394	7.14697e-05	0.0358484	-0.72274	-0.00682241	6	8027233	F	II	EEF1E1-BLOC1S5	Body	opensea	Body-opensea
cg19705889	-0.00682448	-0.00682448	-4.09254	0.000148328	0.039887	-1.43126	-0.00682448	4	1353212	R	II	UVSSA	Body	opensea	Body-opensea
cg11374733	-0.00682567	-0.00682567	-4.06917	0.000160063	0.0407152	-1.50495	-0.00682567	15	66794527	R	II	RPL4	Body	opensea	Body-opensea
cg10191245	-0.00682855	-0.00682855	-4.0786	0.000155225	0.0401844	-1.47525	-0.00682855	8	74893528	R	II	TMEM70	Body	opensea	Body-opensea
cg05396121	-0.00682942	-0.00682942	-4.44212	4.65118e-05	0.0333607	-0.304451	-0.00682942	2	114720998	R	II		IGR	opensea	IGR-opensea
cg04558465	-0.00683884	-0.00683884	-4.27804	8.05377e-05	0.0365555	-0.838873	-0.00683884	5	90163501	R	II	ADGRV1	Body	opensea	Body-opensea
cg16701083	-0.00684325	-0.00684325	-3.95602	0.000230789	0.0444104	-1.85855	-0.00684325	8	97388612	R	II	LOC102724804	Body	opensea	Body-opensea
cg05972039	-0.00684709	-0.00684709	-4.90781	9.41524e-06	0.0258891	1.25886	-0.00684709	1	36335173	F	II		IGR	opensea	IGR-opensea
cg02691407	-0.00684725	-0.00684725	-3.94217	0.00024129	0.0448789	-1.90148	-0.00684725	7	141635777	F	II	CLEC5A	Body	opensea	Body-opensea
cg08887368	-0.00685306	-0.00685306	-4.25714	8.63211e-05	0.0372084	-0.906257	-0.00685306	1	97710032	F	II	DPYD	Body	opensea	Body-opensea
cg10727661	-0.00685591	-0.00685591	-4.22951	9.45907e-05	0.0373297	-0.995106	-0.00685591	10	3185872	F	II	PITRM1	Body	opensea	Body-opensea
cg20800816	-0.00685818	-0.00685818	-3.87275	0.000301238	0.0474704	-2.11535	-0.00685818	2	241070422	F	II	MYEOV2	3'UTR	shore	3'UTR-shore	chr2:241069198-241069400
cg15171098	-0.00687131	-0.00687131	-3.80868	0.000369126	0.0498701	-2.31089	-0.00687131	8	15396711	F	II	TUSC3	TSS1500	shore	TSS1500-shore	chr8:15397636-15398287
cg26529323	-0.00687316	-0.00687316	-4.52667	3.49451e-05	0.0319526	-0.0254887	-0.00687316	12	57689334	F	II	R3HDM2	Body	opensea	Body-opensea
cg04365399	-0.00687322	-0.00687322	-3.9928	0.00020501	0.0431346	-1.7442	-0.00687322	6	3299668	F	II	SLC22A23	Body	opensea	Body-opensea
cg02209998	-0.00687805	-0.00687805	-4.03176	0.000180736	0.0415411	-1.62243	-0.00687805	8	649235	F	II	ERICH1	Body	shore	Body-shore	chr8:651163-651453
cg22122397	-0.00687881	-0.00687881	-4.02016	0.00018766	0.0421174	-1.65876	-0.00687881	17	40988549	R	II	PSME3	Body	shelf	Body-shelf	chr17:40985007-40985922
cg22325435	-0.00688385	-0.00688385	-3.97611	0.000216342	0.0438148	-1.79615	-0.00688385	6	88053305	F	II	C6orf163	TSS1500	opensea	TSS1500-opensea
cg11062167	-0.00688601	-0.00688601	-3.88554	0.000289208	0.0469409	-2.0761	-0.00688601	2	46791080	F	II	RHOQ	Body	opensea	Body-opensea
cg19834124	-0.00688614	-0.00688614	-4.03496	0.000178875	0.041505	-1.61242	-0.00688614	18	21023270	F	II		IGR	opensea	IGR-opensea
cg08948833	-0.00688718	-0.00688718	-4.01725	0.000189434	0.0422595	-1.66786	-0.00688718	2	38918538	R	II	GALM	Body	opensea	Body-opensea
cg07414340	-0.00688749	-0.00688749	-4.50383	3.77587e-05	0.0322568	-0.101082	-0.00688749	22	41795120	R	II	TEF	3'UTR	shelf	3'UTR-shelf	chr22:41791769-41792142
cg15825897	-0.00689161	-0.00689161	-3.85541	0.000318323	0.0479386	-2.16846	-0.00689161	9	133721276	F	II	ABL1	Body	opensea	Body-opensea
cg03962463	-0.00689334	-0.00689334	-4.39743	5.40564e-05	0.034325	-0.450939	-0.00689334	1	110906299	F	II	SLC16A4	3'UTR	opensea	3'UTR-opensea
cg10678565	-0.00689534	-0.00689534	-3.95493	0.0002316	0.0444266	-1.86193	-0.00689534	14	105723423	R	II	BRF1	Body	opensea	Body-opensea
cg10103145	-0.00689949	-0.00689949	-4.39789	5.39724e-05	0.034325	-0.449424	-0.00689949	3	124206959	R	II	KALRN	Body	opensea	Body-opensea
cg09361909	-0.00689969	-0.00689969	-4.16517	0.000116938	0.0384386	-1.20089	-0.00689969	22	49930951	R	II	C22orf34	Body	shelf	Body-shelf	chr22:49934661-49935380
cg13949787	-0.00690035	-0.00690035	-4.55076	3.22001e-05	0.0317854	0.0544015	-0.00690035	22	37389339	F	II	TEX33	Body	opensea	Body-opensea
cg14105713	-0.00690531	-0.00690531	-4.88587	1.0163e-05	0.0260678	1.18381	-0.00690531	5	154179937	R	II	LARP1	Body	opensea	Body-opensea
cg16157586	-0.0069058	-0.0069058	-4.0626	0.000163518	0.040897	-1.52561	-0.0069058	4	100356809	R	II	ADH7	TSS1500	opensea	TSS1500-opensea
cg21332135	-0.00690869	-0.00690869	-4.20911	0.000101183	0.0376265	-1.0605	-0.00690869	7	28529812	R	II	CREB5	5'UTR	opensea	5'UTR-opensea
cg08588953	-0.00691574	-0.00691574	-3.94903	0.000236036	0.0446067	-1.88024	-0.00691574	14	28103171	F	II	MIR3171	TSS1500	opensea	TSS1500-opensea
cg03047053	-0.00691762	-0.00691762	-3.983	0.000211595	0.0434633	-1.77473	-0.00691762	4	35920672	F	II		IGR	opensea	IGR-opensea
cg19004285	-0.00692086	-0.00692086	-3.94843	0.000236492	0.0446067	-1.8821	-0.00692086	12	95468616	R	II	NR2C1	TSS1500	shore	TSS1500-shore	chr12:95466650-95467464
cg21328924	-0.00692113	-0.00692113	-3.82501	0.000350548	0.0492719	-2.26124	-0.00692113	12	40705541	F	II	LRRK2	Body	opensea	Body-opensea
cg01874933	-0.00692157	-0.00692157	-3.85498	0.000318762	0.0479386	-2.16978	-0.00692157	8	87427271	F	II	WWP1	Body	opensea	Body-opensea
cg01234748	-0.00692512	-0.00692512	-4.19267	0.00010682	0.0379776	-1.11311	-0.00692512	11	2005425	F	II	LOC100133545	Body	opensea	Body-opensea
cg21656136	-0.00692578	-0.00692578	-4.14295	0.000125784	0.0386375	-1.27157	-0.00692578	10	70138420	R	II	RUFY2	Body	opensea	Body-opensea
cg12310925	-0.00693522	-0.00693522	-4.35883	6.15208e-05	0.0349862	-0.576892	-0.00693522	20	49521478	R	II	ADNP	5'UTR	opensea	5'UTR-opensea
cg27372759	-0.00694271	-0.00694271	-3.81476	0.000362092	0.0496428	-2.29239	-0.00694271	1	248083190	R	II	OR2T8	TSS1500	opensea	TSS1500-opensea
cg09664740	-0.00694618	-0.00694618	-3.86784	0.000305986	0.047596	-2.1304	-0.00694618	14	50246959	R	II	KLHDC2	Body	opensea	Body-opensea
cg19680004	-0.00694696	-0.00694696	-4.2648	8.41569e-05	0.0369664	-0.881588	-0.00694696	8	51292629	F	II	SNTG1	5'UTR	opensea	5'UTR-opensea
cg06751869	-0.0069472	-0.0069472	-3.92794	0.000252558	0.04534	-1.9455	-0.0069472	8	94730203	F	II	FAM92A1	Body	opensea	Body-opensea
cg07625738	-0.00694785	-0.00694785	-3.89582	0.000279885	0.0463726	-2.04453	-0.00694785	14	92344536	F	II	FBLN5	Body	opensea	Body-opensea
cg21792583	-0.00695161	-0.00695161	-3.85975	0.000313963	0.0478854	-2.15518	-0.00695161	15	51616613	F	II	CYP19A1	5'UTR	opensea	5'UTR-opensea
cg25519921	-0.00695225	-0.00695225	-3.96605	0.000223465	0.0440918	-1.82743	-0.00695225	10	98588227	F	II		IGR	shelf	IGR-shelf	chr10:98591707-98593273
cg21877960	-0.00695525	-0.00695525	-3.81472	0.000362149	0.0496428	-2.29254	-0.00695525	12	75902773	R	II	KRR1	Body	shelf	Body-shelf	chr12:75905219-75905518
cg17798175	-0.00695613	-0.00695613	-4.06446	0.000162534	0.040897	-1.51977	-0.00695613	11	65899511	F	II	PACS1	Body	opensea	Body-opensea
cg01120307	-0.00695918	-0.00695918	-3.82565	0.000349836	0.0492632	-2.25928	-0.00695918	9	91979149	F	II	SEMA4D	Body	opensea	Body-opensea
cg23629910	-0.0069613	-0.0069613	-4.44261	4.64349e-05	0.0333607	-0.302837	-0.0069613	14	71933867	R	II		IGR	opensea	IGR-opensea
cg17491117	-0.00696148	-0.00696148	-3.87927	0.000295047	0.0471234	-2.09535	-0.00696148	5	176877512	R	II	PRR7	5'UTR	shelf	5'UTR-shelf	chr5:176881221-176883117
cg06584354	-0.00696265	-0.00696265	-4.26042	8.53869e-05	0.0371348	-0.895686	-0.00696265	2	9673849	F	II	ADAM17	Body	opensea	Body-opensea
cg06322259	-0.00696343	-0.00696343	-4.10709	0.000141449	0.0394389	-1.38528	-0.00696343	8	8707334	F	II	MFHAS1	Body	opensea	Body-opensea
cg16815620	-0.00697131	-0.00697131	-4.03481	0.00017896	0.041505	-1.61288	-0.00697131	1	17320415	F	II	ATP13A2	Body	opensea	Body-opensea
cg00312746	-0.00697471	-0.00697471	-3.93939	0.000243454	0.0449885	-1.91009	-0.00697471	3	88237668	R	II		IGR	opensea	IGR-opensea
cg26425547	-0.00697848	-0.00697848	-6.41298	4.18331e-08	0.0066624	6.6219	-0.00697848	20	32593884	F	II	RALY	5'UTR	opensea	5'UTR-opensea
cg02182081	-0.00697973	-0.00697973	-3.85195	0.000321843	0.0480956	-2.17904	-0.00697973	2	29202812	F	II	FAM179A	TSS1500	opensea	TSS1500-opensea
cg05176844	-0.0069803	-0.0069803	-4.04885	0.00017099	0.0411902	-1.56883	-0.0069803	6	31168558	R	II	HCG27	Body	shelf	Body-shelf	chr6:31165412-31165923
cg05333187	-0.00698664	-0.00698664	-4.10875	0.000140681	0.0394389	-1.38001	-0.00698664	14	75668035	F	II		IGR	opensea	IGR-opensea
cg06610223	-0.00699018	-0.00699018	-4.1379	0.000127884	0.0388513	-1.28762	-0.00699018	17	42253014	R	II	ASB16	Body	shore	Body-shore	chr17:42254134-42254603
cg09114203	-0.00699084	-0.00699084	-5.04374	5.85152e-06	0.0234587	1.7264	-0.00699084	11	990566	F	II	AP2A2	Body	shelf	Body-shelf	chr11:993208-994006
cg23051441	-0.00699583	-0.00699583	-3.86702	0.000306783	0.0476101	-2.13291	-0.00699583	12	102153954	F	II	GNPTAB	Body	opensea	Body-opensea
cg07806471	-0.0069995	-0.0069995	-3.83094	0.000344024	0.0489744	-2.24317	-0.0069995	2	175552798	F	II		IGR	opensea	IGR-opensea
cg20897652	-0.00700053	-0.00700053	-3.99257	0.000205161	0.0431346	-1.74491	-0.00700053	12	124154378	F	II	TCTN2	TSS1500	shore	TSS1500-shore	chr12:124155578-124156171
cg01729592	-0.00700834	-0.00700834	-3.94071	0.000242421	0.0449609	-1.90599	-0.00700834	16	54035302	R	II	FTO	Body	opensea	Body-opensea
cg03964046	-0.00701241	-0.00701241	-4.05106	0.000169767	0.0411449	-1.56189	-0.00701241	8	111811019	R	II		IGR	opensea	IGR-opensea
cg15097336	-0.00701674	-0.00701674	-4.81079	1.31894e-05	0.0272053	0.928035	-0.00701674	1	115301970	R	II	CSDE1	TSS1500	opensea	TSS1500-opensea
cg10087783	-0.00702038	-0.00702038	-4.46678	4.27992e-05	0.0329989	-0.223333	-0.00702038	7	92132381	F	II	PEX1	Body	opensea	Body-opensea
cg22629941	-0.0070223	-0.0070223	-3.90928	0.000268096	0.0459888	-2.00306	-0.0070223	1	23376874	R	II	KDM1A	ExonBnd	opensea	ExonBnd-opensea
cg06699950	-0.00702912	-0.00702912	-4.03485	0.000178936	0.041505	-1.61275	-0.00702912	12	100647489	R	II	DEPDC4	Body	opensea	Body-opensea
cg09752637	-0.00702934	-0.00702934	-4.03593	0.000178313	0.0414907	-1.60938	-0.00702934	2	139360729	F	II		IGR	opensea	IGR-opensea
cg01588423	-0.00703179	-0.00703179	-4.83153	1.22747e-05	0.02693	0.998539	-0.00703179	6	26247458	F	I	HIST1H4G	TSS1500	shore	TSS1500-shore	chr6:26246815-26247100
cg24685950	-0.00703402	-0.00703402	-3.91588	0.000262501	0.0457515	-1.98273	-0.00703402	19	17262340	F	II	MYO9B	Body	opensea	Body-opensea
cg24692147	-0.00703991	-0.00703991	-4.06371	0.000162928	0.040897	-1.52211	-0.00703991	4	100548303	F	II		IGR	opensea	IGR-opensea
cg12257055	-0.00704273	-0.00704273	-4.02003	0.00018774	0.0421227	-1.65918	-0.00704273	4	170086985	R	II	SH3RF1	Body	opensea	Body-opensea
cg23328759	-0.00704647	-0.00704647	-3.88701	0.00028786	0.0468879	-2.0716	-0.00704647	8	90272305	R	II		IGR	opensea	IGR-opensea
[truncated: 3,502 more rows]

## Sheet: B
Differentially methylated probes (DMP) list- DAVID analysis
Gene Symbol	Name
FARP1	FERM, ARH/RhoGEF and pleckstrin domain protein 1(FARP1)
SPTBN4	spectrin beta, non-erythrocytic 4(SPTBN4)
PDXK	pyridoxal (pyridoxine, vitamin B6) kinase(PDXK)
SYNPO2	synaptopodin 2(SYNPO2)
ZFAND6	zinc finger AN1-type containing 6(ZFAND6)
POU6F2	POU class 6 homeobox 2(POU6F2)
EXOC6B	exocyst complex component 6B(EXOC6B)
HDAC9	histone deacetylase 9(HDAC9)
GNAO1	G protein subunit alpha o1(GNAO1)
SLC9A2	solute carrier family 9 member A2(SLC9A2)
FCHSD2	FCH and double SH3 domains 2(FCHSD2)
TEX9	testis expressed 9(TEX9)
NIPAL2	NIPA like domain containing 2(NIPAL2)
SLMAP	sarcolemma associated protein(SLMAP)
OR4D10	olfactory receptor family 4 subfamily D member 10(OR4D10)
AHRR	aryl-hydrocarbon receptor repressor(AHRR)
PLEKHN1	pleckstrin homology domain containing N1(PLEKHN1)
GPR139	G protein-coupled receptor 139(GPR139)
RAPGEF6	Rap guanine nucleotide exchange factor 6(RAPGEF6)
MAP9	microtubule associated protein 9(MAP9)
SLC18A2	solute carrier family 18 member A2(SLC18A2)
TRABD2A	TraB domain containing 2A(TRABD2A)

## Sheet: C
Table: DMRs associated with anthracycline related cardiomyopathy (DMR p-value Area < 1 x 10-5)
Paired DMR	Chromosome Position	Width (bp)	p.valueArea	Number of Probes	Gene name/names
PairedDMR_1	chr17:14206572 - 14207968	1396	8.99436e-05	14	HS3ST3B1
PairedDMR_2	chr17:46018654 - 46019184	530	9.36912e-05	14	PNPO ; SP2-AS1
PairedDMR_3	chr6:29521568 - 29521803	235	0.000119925	13	NA
PairedDMR_4	chr13:47472050 - 47472429	379	0.000119925	11	HTR2A
PairedDMR_5	chr1:153599625 - 153600156	531	0.000138663	12	S100A13
PairedDMR_6	chr1:202310824 - 202311492	668	0.000138663	9	UBE2T
PairedDMR_7	chr5:162864268 - 162864824	556	0.000142411	12	CCNG1
PairedDMR_8	chr6:28583971 - 28584155	184	0.000142411	11	NA
PairedDMR_9	chr21:45705429 - 45706101	672	0.000142411	12	AIRE
PairedDMR_10	chr7:130131085 - 130131484	399	0.000161149	12	MESTIT1 ; MEST
PairedDMR_11	chr16:89386798 - 89387462	664	0.000161149	10	LOC100287036 ; ANKRD11
PairedDMR_12	chr21:36259067 - 36259797	730	0.000176139	10	RUNX1
PairedDMR_13	chr1:198952058 - 198952654	596	0.000176139	9	NA
PairedDMR_14	chr10:93392668 - 93393386	718	0.000176139	11	PPP1R3C
PairedDMR_15	chr19:57630524 - 57630742	218	0.000183635	8	USP29
PairedDMR_16	chr11:13983705 - 13983893	188	0.000194878	8	SPON1
PairedDMR_17	chr6:30879889 - 30880557	668	0.000194878	10	GTF2H4 ; VARS2
PairedDMR_18	chr1:1356565 - 1356940	375	0.000194878	8	LOC441869 ; ANKRD65
PairedDMR_19	chr8:9952610 - 9953197	587	0.000198625	8	MSRA
PairedDMR_26	chr8:67405257 - 67405781	524	0.000206121	7	LOXL1
PairedDMR_20	chr15:74218697 - 74218921	224	0.000217364	7	CEP97
PairedDMR_21	chr3:101443258 - 101443444	186	0.000224859	9	ISOC2
PairedDMR_22	chr19:55972855 - 55973338	483	0.000232354	6	AHRR
PairedDMR_27	chr12:89748726 - 89749142	416	0.000232354	6	CASP9
PairedDMR_28	chr18:13611400 - 13611824	424	0.000239849	6	PPP2R2D
PairedDMR_29	chr12:104350833 - 104351390	557	0.000239849	8	C8orf46
PairedDMR_23	chr5:322321 - 322816	495	0.000247345	8	NA
PairedDMR_24	chr1:15851257 - 15851450	193	0.000251092	9	C18orf1 ; LDLRAD4
PairedDMR_30	chr17:46681111 - 46681635	524	0.000288569	8	C12orf73
PairedDMR_31	chr2:54087343 - 54087741	398	0.000288569	8	LOC404266 ; HOXB-AS3
PairedDMR_32	chr22:50527953 - 50528298	345	0.000288569	5	LOC100302652 ; GPR75
PairedDMR_33	chr12:74931219 - 74931554	335	0.000288569	7	MOV10L1
PairedDMR_35	chr19:33210552 - 33210851	299	0.00030356	7	ATXN7L3B ; LOC552889
PairedDMR_25	chr10:133747849 - 133748048	199	0.000314802	5	KLHDC8A
PairedDMR_36	chr6:33282736 - 33282896	160	0.000322298	7	TDRD12
PairedDMR_37	chr13:36050788 - 36051073	285	0.000322298	8	TAPBP ; ZBTB22
PairedDMR_38	chr11:71955299 - 71955599	300	0.000322298	8	MAB21L1 ; MIR548F5
PairedDMR_41	chr1:149908085 - 149908781	696	0.000356027	7	PHOX2A
PairedDMR_34	chr1:205326399 - 205326851	452	0.000359774	5	MLLT4-AS1 ; C6orf124
PairedDMR_42	chr6:28543237 - 28543693	456	0.000359774	5	FAM174A
PairedDMR_39	chr6:168225381 - 168225685	304	0.000400998	8	MTMR11
PairedDMR_43	chr10:106034747 - 106035168	421	0.000400998	7	SCAND3
PairedDMR_44	chr14:97924890 - 97925289	399	0.000400998	6	GSTO2
PairedDMR_48	chr7:150884331 - 150884641	310	0.000404746	6	LOC101929241
PairedDMR_40	chr5:99870961 - 99871233	272	0.00043098	7	TNFAIP8
PairedDMR_45	chr5:118691415 - 118691794	379	0.000438475	7	SDR39U1
PairedDMR_49	chr10:114709880 - 114709957	77	0.000438475	5	RNH1
PairedDMR_50	chr11:4629034 - 4629432	398	0.00044597	6	ASB10
PairedDMR_46	chr14:24911994 - 24912189	195	0.000449718	6	TCF7L2
PairedDMR_51	chr1:65467980 - 65468273	293	0.000468456	6	TRIM68
PairedDMR_52	chr1:154127537 - 154128041	504	0.000517175	6	LINC01359
PairedDMR_54	chr11:68924746 - 68925387	641	0.000547157	6	NUP210L ; TPM3
PairedDMR_47	chr11:504784 - 504937	153	0.000550904	5	IFNGR2
PairedDMR_56	chr4:156298264 - 156298360	96	0.000569643	6	LOC338694
PairedDMR_57	chr16:75150611 - 75150880	269	0.000607119	4	ZNF268
PairedDMR_61	chr5:64920830 - 64921203	373	0.000610867	6	MAP9
PairedDMR_58	chr7:130132265 - 130132453	188	0.000614614	7	LDHD
PairedDMR_59	chr11:3187362 - 3187589	227	0.000618362	7	MEST
PairedDMR_60	chr5:78281684 - 78281983	299	0.000633353	7	OSBPL5
PairedDMR_62	chr20:57414745 - 57415377	632	0.000633353	7	ARSB
PairedDMR_53	chr21:34775001 - 34775045	44	0.000655838	6	TRIM23 ; C5orf44
PairedDMR_64	chr8:27347861 - 27348347	486	0.000730791	6	GNAS ; GNASAS
PairedDMR_67	chr7:27183133 - 27183591	458	0.000734539	5	NA
PairedDMR_69	chr5:43396802 - 43397232	430	0.000794501	6	EPHX2
PairedDMR_63	chr10:22623213 - 22623910	697	0.000824483	5	DCDC1 ; DNAJC24
PairedDMR_70	chr10:124639157 - 124639260	103	0.000846969	5	CDC5L
PairedDMR_65	chr11:31391568 - 31391912	344	0.000854464	6	HOXA5
PairedDMR_55	chr12:133757351 - 133757594	243	0.000865707	5	CTBP1
PairedDMR_66	chr6:44355135 - 44355199	64	0.000865707	6	CCL28
PairedDMR_68	chr4:1234817 - 1235416	599	0.000884445	6	LOC399815
PairedDMR_71	chr16:1494876 - 1495363	487	0.000884445	6	CCDC154
PairedDMR_73	chr12:122019006 - 122019117	111	0.00104185	4	KRR1
PairedDMR_75	chr16:57406257 - 57406511	254	0.00107183	6	KDM2B
PairedDMR_74	chr12:133000293 - 133000830	537	0.00108307	5	NA
PairedDMR_76	chr2:27301369 - 27301651	282	0.00113929	6	CX3CL1
PairedDMR_77	chr8:144462007 - 144462235	228	0.00115053	6	EMILIN1
PairedDMR_78	chr13:36944433 - 36944471	38	0.00115053	5	RHPN1
PairedDMR_79	chr1:6445632 - 6445916	284	0.00115053	5	SPG20
PairedDMR_80	chr13:33113010 - 33113069	59	0.00117676	6	ACOT7
PairedDMR_81	chr3:195943274 - 195943636	362	0.00122923	6	N4BP2L2
PairedDMR_72	chr12:75904963 - 75905227	264	0.00132667	5	SLC51A ; OSTalpha
PairedDMR_84	chr1:6105764 - 6105944	180	0.00133416	2	SRMS
PairedDMR_85	chr6:31870783 - 31870990	207	0.00145034	4	FANCF
PairedDMR_83	chr11:22647609 - 22647650	41	0.00180637	5	KCNAB2
PairedDMR_86	chr20:62716332 - 62716606	274	0.00203123	5	ZBTB12
PairedDMR_87	chr8:74660193 - 74660329	136	0.00203123	4	OPRL1
PairedDMR_88	chr2:30669385 - 30669759	374	0.00207994	4	STAU2
PairedDMR_89	chr11:9634749 - 9635311	562	0.00208369	4	LCLAT1
PairedDMR_92	chr16:48277559 - 48277640	81	0.00226358	4	NA
PairedDMR_93	chr5:114598869 - 114599159	290	0.00243222	3	REV3L
PairedDMR_99	chr12:123752628 - 123752805	177	0.00246595	3	MCAT
PairedDMR_94	chr20:43029468 - 43029732	264	0.00247345	4	LONP2
PairedDMR_96	chr2:201170198 - 201170426	228	0.0026271	4	PGGT1B
PairedDMR_100	chr12:6772270 - 6772545	275	0.00264959	4	HNF4A
PairedDMR_98	chr20:61427684 - 61427693	9	0.00284821	3	GTF2H5 ; SERAC1
PairedDMR_103	chr20:36149452 - 36149750	298	0.00285196	4	SPATS2L
PairedDMR_104	chr17:48473757 - 48474099	342	0.00291567	3	UMPS
PairedDMR_105	chr8:19460097 - 19460243	146	0.00297938	4	C20orf20
PairedDMR_108	chr18:3447454 - 3447713	259	0.00317051	5	CDK2AP1
PairedDMR_82	chr20:62178943 - 62178951	8	0.00320049	5	ING4
PairedDMR_109	chr17:9479218 - 9479337	119	0.00321548	4	NA
PairedDMR_101	chr11:128554939 - 128555317	378	0.00331667	4	PITX2
PairedDMR_102	chr4:111557894 - 111558238	344	0.00339162	5	BLCAP
PairedDMR_110	chr12:1929331 - 1929774	443	0.00345158	5	LRRC59
PairedDMR_90	chr6:111805608 - 111806118	510	0.00348906	5	CSGALNACT1
PairedDMR_106	chr4:123747447 - 123747558	111	0.00351155	4	FGF2
PairedDMR_107	chr5:24645202 - 24645508	306	0.00358275	4	CDH10
PairedDMR_111	chr14:74824423 - 74824804	381	0.00359025	5	TGIF1
PairedDMR_112	chr6:30292220 - 30292298	78	0.00359399	5	STX8 ; CFAP52 ; WDR16
PairedDMR_113	chr6:32729442 - 32729545	103	0.00365021	5	LRTM2
PairedDMR_114	chr6:86388188 - 86388512	324	0.00365021	5	C14orf115
PairedDMR_115	chr3:135913278 - 135913383	105	0.00374765	5	HCG18
PairedDMR_116	chr6:30431577 - 30431596	19	0.00381511	5	HLA-DQB2
PairedDMR_117	chr4:100485208 - 100485449	241	0.00388631	5	SNHG5 ; SNORD50B
PairedDMR_118	chr16:8961250 - 8961413	163	0.00389381	5	MSL2
PairedDMR_119	chr1:68516080 - 68516279	199	0.00395752	5	NA
PairedDMR_120	chr12:47219626 - 47219797	171	0.00401748	5	RG9MTD2 ; TRMT10A
PairedDMR_91	chr22:43539637 - 43539658	21	0.00413366	5	CARHSP1
PairedDMR_121	chr19:49110198 - 49110651	453	0.00417113	5	DIRAS3
PairedDMR_122	chr4:89299937 - 89300321	384	0.00431354	5	SLC38A4
PairedDMR_123	chr12:107974539 - 107974897	358	0.00432104	5	SPACA4 ; FAM83E
PairedDMR_125	chr8:61823013 - 61823275	262	0.00435102	5	HERC6
PairedDMR_126	chr1:154192162 - 154192370	208	0.00435852	5	BTBD11
PairedDMR_124	chr13:23309892 - 23310225	333	0.0043885	5	NA
PairedDMR_127	chr6:72130689 - 72131020	331	0.00446345	4	NA
PairedDMR_128	chr1:205744629 - 205744748	119	0.00449718	4	UBAP2L
PairedDMR_129	chr3:169381500 - 169381574	74	0.0045384	4	C6orf155
PairedDMR_131	chr17:40951156 - 40951462	306	0.00462085	4	RAB29 ; RAB7L1
PairedDMR_95	chr6:158589721 - 158589857	136	0.00463209	4	MECOM
PairedDMR_130	chr10:63660856 - 63661065	209	0.00467332	5	ARID5B
PairedDMR_132	chr19:48894882 - 48894926	44	0.00469955	4	CNTD1 ; COA3
PairedDMR_97	chr3:124448651 - 124448836	185	0.00477076	4	KDELR1
PairedDMR_137	chr17:46652399 - 46652550	151	0.00478949	5	DNASE1L2
PairedDMR_139	chr12:13132477 - 13132607	130	0.00488319	3	ATP10D
PairedDMR_140	chr8:28747380 - 28747472	92	0.00499936	5	PLXNB1
PairedDMR_141	chr1:201476606 - 201476775	169	0.00516801	3	TSPYL6
PairedDMR_142	chr8:145641991 - 145642024	33	0.00523546	4	HOXB3
PairedDMR_133	chr16:2286287 - 2286426	139	0.00531417	3	WDR17
PairedDMR_143	chr15:91428131 - 91428456	325	0.00531417	4	LOC100506314
PairedDMR_144	chr5:95997186 - 95997355	169	0.00545283	4	HMBOX1 ; INTS9
PairedDMR_146	chr3:195538675 - 195538768	93	0.00553902	4	CSRP1
PairedDMR_147	chr2:161128184 - 161128446	262	0.00569268	4	SLC39A4
PairedDMR_135	chr3:48471659 - 48471995	336	0.00574889	4	FES
PairedDMR_149	chr21:47401716 - 47402144	428	0.00578637	4	CAST
PairedDMR_150	chr19:46498631 - 46498721	90	0.00579386	3	TMEM22
PairedDMR_151	chr21:34638009 - 34638373	364	0.00584633	4	MUC4
PairedDMR_157	chr1:201708419 - 201708558	139	0.00617612	4	LOC100505984
PairedDMR_158	chr1:32221830 - 32222151	321	0.00625108	3	MYO1B
PairedDMR_159	chr2:154336148 - 154336401	253	0.00625108	4	COL6A1
PairedDMR_161	chr1:225117389 - 225117431	42	0.00647219	4	CCDC61
PairedDMR_162	chr6:33871422 - 33872206	784	0.00650217	4	IL10RB
PairedDMR_177	chr14:101293726 - 101294430	704	0.00704933	2	GPR139
PairedDMR_178	chr1:100316386 - 100316637	251	0.00712053	2	NET1
PairedDMR_134	chr4:47487356 - 47487587	231	0.00725545	3	PDE6G
PairedDMR_136	chr2:54483619 - 54483817	198	0.00736038	3	SUPT3H
PairedDMR_179	chr6:34206400 - 34206683	283	0.00742034	2	FRMD4A
PairedDMR_138	chr4:176986080 - 176986333	253	0.00746906	4	NAV1
PairedDMR_180	chr17:33776116 - 33776683	567	0.00752528	4	ADGRB2 ; BAI2
PairedDMR_181	chr11:64527494 - 64527846	352	0.00801622	4	RPRM
PairedDMR_145	chr3:136537607 - 136537709	102	0.00871328	3	C9orf96 ; SURF4
PairedDMR_182	chr5:118603742 - 118603908	166	0.00873202	4	DNAH14
PairedDMR_148	chr2:192111082 - 192111180	98	0.00887068	4	NA
PairedDMR_183	chr3:100211424 - 100211622	198	0.00896437	3	COL6A3
PairedDMR_184	chr13:76444798 - 76444850	52	0.00902808	3	OTUD6B-AS1
PairedDMR_185	chr7:150019973 - 150020136	163	0.00921921	2	CDIP1
PairedDMR_186	chr7:95114680 - 95115036	356	0.00929042	3	MTPN
PairedDMR_154	chr17:79623603 - 79623755	152	0.00934663	3	NA
PairedDMR_187	chr2:102803624 - 102803787	163	0.00936537	2	DCAF15
PairedDMR_155	chr6:45346247 - 45346351	104	0.00948905	3	CLRN1-AS1 ; CLRN1; CLRN1OS
PairedDMR_188	chr1:220960017 - 220960199	182	0.00960148	3	SMC5
PairedDMR_189	chr22:24577315 - 24577448	133	0.00966893	3	SNRPC
PairedDMR_190	chr6:34481794 - 34482278	484	0.00996874	2	POMGNT1
PairedDMR_160	chr9:136243548 - 136243715	167	0.0100437	2	HSF2
PairedDMR_191	chr21:30502731 - 30502808	77	0.0102386	3	MIR1237
PairedDMR_163	chr2:238323077 - 238323400	323	0.0102873	3	TDRD1
PairedDMR_192	chr11:66725892 - 66725961	69	0.0107333	3	PLCH2
PairedDMR_164	chr8:92081793 - 92081982	189	0.0108157	4	MEG3
PairedDMR_193	chr17:27899193 - 27899465	272	0.0110818	4	AGL
PairedDMR_194	chr1:184020687 - 184020713	26	0.0112354	4	HMGA1
PairedDMR_195	chr4:3443656 - 3443735	79	0.0113479	4	SLFN13
PairedDMR_166	chr7:135662711 - 135663083	372	0.011494	4	PYGM
PairedDMR_167	chr19:10527488 - 10527588	100	0.0115802	4	TNFAIP8
PairedDMR_196	chr19:55888082 - 55888274	192	0.0117414	4	TMEM45A
PairedDMR_197	chr4:102711629 - 102711773	144	0.0119887	4	NA
PairedDMR_198	chr2:31806755 - 31806898	143	0.0120075	4	LRRC61
PairedDMR_199	chr3:191048411 - 191048539	128	0.0120824	4	ASB4
PairedDMR_169	chr3:150690157 - 150690251	94	0.0121799	4	IL1RL2
PairedDMR_170	chr9:72873345 - 72873544	199	0.0121986	4	MOSC1 ; MARCH1
PairedDMR_171	chr6:34725508 - 34725657	149	0.0122061	4	SUSD2
PairedDMR_200	chr7:89975159 - 89975528	369	0.0122098	4	PACSIN1
PairedDMR_201	chr5:82372786 - 82372876	90	0.0125209	4	MAP3K7CL
PairedDMR_174	chr11:64135650 - 64135691	41	0.0126521	4	PC
PairedDMR_202	chr16:75301916 - 75302099	183	0.0127795	4	TP53I13
PairedDMR_203	chr12:13043502 - 13043585	83	0.0131992	4	TSEN15
PairedDMR_204	chr20:57090315 - 57090569	254	0.0133229	4	HGFAC
PairedDMR_175	chr10:115939291 - 115939651	360	0.0135178	4	TMEM190
PairedDMR_205	chr1:206643301 - 206643387	86	0.0136152	4	BANK1
PairedDMR_206	chr19:58446898 - 58446988	90	0.0136864	4	SRD5A2
PairedDMR_176	chr1:2411594 - 2411643	49	0.0137314	4	UTS2D ; UTS2B
PairedDMR_207	chr4:25313707 - 25313929	222	0.0140949	4	GTPBP10
PairedDMR_208	chr2:9613721 - 9613852	131	0.0141474	4	XRCC4
PairedDMR_209	chr6:100442489 - 100442603	114	0.014271	4	BCAR1
PairedDMR_210	chr16:31499881 - 31500246	365	0.0149119	4	GPRC5A
PairedDMR_211	chr3:132756986 - 132757090	104	0.0150768	4	APCDD1L
PairedDMR_212	chr19:38086030 - 38086096	66	0.0151442	4	IKBKE
PairedDMR_213	chr4:103998497 - 103998717	220	0.0152117	4	ZNF418
PairedDMR_214	chr8:66546718 - 66546951	233	0.0153654	3	ZCCHC4
PairedDMR_215	chr5:115782227 - 115782914	687	0.015489	4	IAH1
PairedDMR_216	chr1:63249197 - 63249213	16	0.0155565	3	MCHR2
PairedDMR_217	chr15:28344715 - 28344730	15	0.0158301	3	SLC5A2
PairedDMR_218	chr10:105219068 - 105219172	104	0.0159238	4	TMEM108
PairedDMR_219	chr12:85429993 - 85430045	52	0.0160249	4	ZNF540
PairedDMR_220	chr1:50571451 - 50571712	261	0.0160887	3	NHEDC2 ; SLC9B2
PairedDMR_221	chr7:123240919 - 123241154	235	0.016261	3	ARMC1
PairedDMR_222	chr6:26183508 - 26183576	68	0.0163135	4	SEMA6A
PairedDMR_223	chr12:42878176 - 42878192	16	0.0163922	4	ATG4C
PairedDMR_224	chr14:103389017 - 103389067	50	0.0164672	3	OCA2
PairedDMR_225	chr3:53880378 - 53880416	38	0.016812	3	CALHM1
PairedDMR_226	chr16:279716 - 279746	30	0.0168532	4	LRRIQ1 ; TSPAN19
PairedDMR_227	chr2:127963555 - 127963590	35	0.0169731	3	ELAVL4
PairedDMR_228	chr8:67525035 - 67525436	401	0.0173179	3	NDUFA5
PairedDMR_229	chr5:132113776 - 132114059	283	0.0173329	3	HIST1H2BE
PairedDMR_230	chr12:27485144 - 27485428	284	0.0177676	4	PRICKLE1
PairedDMR_231	chr11:131779583 - 131779750	167	0.0182023	3	AMN
PairedDMR_232	chr9:127906711 - 127906938	227	0.0184122	3	IL17RB ; CHDH
PairedDMR_233	chr2:161351126 - 161351392	266	0.0185846	3	LUC7L
PairedDMR_234	chr19:35629022 - 35629275	253	0.0185921	3	CYP27C1
PairedDMR_235	chr14:101405181 - 101405587	406	0.0187682	3	MYBL1
PairedDMR_236	chr14:77648199 - 77648491	292	0.0188319	4	2022-09-08
PairedDMR_237	chr20:39318984 - 39319326	342	0.0189031	3	ARNTL2
PairedDMR_238	chr2:190648153 - 190648283	130	0.0192404	3	NTM
PairedDMR_239	chr20:30225706 - 30226046	340	0.0193341	3	SCAI
PairedDMR_240	chr17:40172096 - 40172452	356	0.0193678	3	RBMS1
PairedDMR_241	chr1:2828135 - 2828293	158	0.0193978	3	FXYD1
PairedDMR_242	chr16:71659830 - 71659894	64	0.0194465	3	SNORD113-6
PairedDMR_243	chr6:57036894 - 57036955	61	0.0201773	3	TMEM63C
PairedDMR_244	chr12:69632820 - 69632957	137	0.0204284	3	MAFB
PairedDMR_245	chr2:220109169 - 220109595	426	0.0207245	3	PMS1
PairedDMR_246	chr3:167814123 - 167814230	107	0.0212829	3	COX4I2
PairedDMR_247	chr18:24237403 - 24237417	14	0.0216989	3	NKIRAS2
PairedDMR_248	chr5:108744831 - 108744973	142	0.0220886	3	NA
PairedDMR_249	chr18:21032765 - 21032779	14	0.0223098	3	MARVELD3
PairedDMR_250	chr17:80192161 - 80192341	180	0.0227782	3	BAG2
PairedDMR_251	chr8:144695693 - 144696044	351	0.0229094	3	CPSF6
PairedDMR_252	chr11:35161183 - 35161345	162	0.023449	3	GLB1L
PairedDMR_253	chr2:113032661 - 113032874	213	0.0234528	3	GOLIM4
PairedDMR_254	chr18:5544534 - 5544661	127	0.0235727	3	KCTD1
PairedDMR_255	chr14:95027379 - 95027441	62	0.0236439	3	PJA2
PairedDMR_256	chr2:74602278 - 74602550	272	0.0236439	3	RIOK3
PairedDMR_257	chr8:67974862 - 67975095	233	0.0237339	3	SLC16A3
PairedDMR_258	chr12:75728104 - 75728212	108	0.0237901	3	TSTA3
PairedDMR_259	chr7:47622177 - 47622279	102	0.0238163	3	CD44
PairedDMR_260	chr12:56510054 - 56510201	147	0.02388	3	ZC3H6
PairedDMR_261	chr1:27668058 - 27668112	54	0.0241611	3	EPB41L3
PairedDMR_262	chr20:17512543 - 17512795	252	0.0243635	3	SERPINA4
PairedDMR_263	chr2:120980375 - 120980565	190	0.024727	3	DCTN1
PairedDMR_264	chr1:36789388 - 36789401	13	0.0248994	3	COPS5
PairedDMR_265	chr4:185139478 - 185139946	468	0.0254091	3	GLIPR1L1
PairedDMR_266	chr10:104535020 - 104535276	256	0.02587	3	TNS3
PairedDMR_267	chr14:21494253 - 21494547	294	0.0265071	3	RPL41
PairedDMR_268	chr6:164506581 - 164506789	208	0.0267695	3	SYTL1
PairedDMR_269	chr10:70883043 - 70883301	258	0.0267994	3	BFSP1
PairedDMR_270	chr8:6565434 - 6565578	144	0.0269231	3	TMEM185B
PairedDMR_152	chr16:20085767 - 20085897	130	0.0270355	3	EVA1B ; FAM176B
PairedDMR_271	chr4:128651206 - 128651221	15	0.0271929	3	ENPP6
PairedDMR_153	chr10:5487582 - 5487785	203	0.0272829	3	C10orf26 ; WBP1L
PairedDMR_272	chr16:733709 - 733905	196	0.0274253	3	NDRG2
PairedDMR_273	chr2:242750705 - 242750944	239	0.0276389	3	NA
PairedDMR_274	chr15:63889711 - 63889898	187	0.0282385	3	VPS26A
PairedDMR_275	chr5:158634578 - 158634905	327	0.0282947	3	AGPAT5
PairedDMR_276	chr4:81106287 - 81106342	55	0.0284709	3	SLC25A31
PairedDMR_156	chr10:13748985 - 13749010	25	0.0285533	3	JMJD8
PairedDMR_277	chr3:183948019 - 183948058	39	0.0286733	3	NEU4
PairedDMR_278	chr3:126243285 - 126243401	116	0.0297076	3	FBXL22
PairedDMR_279	chr19:54368958 - 54369015	57	0.0305021	3	RNF145
PairedDMR_280	chr19:58095588 - 58095659	71	0.0310155	3	PRDM8
PairedDMR_165	chr16:4589371 - 4589422	51	0.0313678	3	VWA5B2
PairedDMR_281	chr17:38805042 - 38805157	115	0.0315027	3	CHST13
PairedDMR_282	chr5:141302758 - 141302906	148	0.0316751	3	MYADM
PairedDMR_168	chr19:14064588 - 14064872	284	0.0323085	3	ZIK1
PairedDMR_283	chr5:35617687 - 35617740	53	0.0326383	3	SMARCE1
PairedDMR_284	chr11:112034801 - 112034888	87	0.032998	3	KIAA0141
PairedDMR_285	chr17:57970021 - 57970075	54	0.0333503	3	SPEF2
PairedDMR_286	chr2:32502226 - 32502380	154	0.0333503	3	IL18
PairedDMR_287	chr16:23724835 - 23724901	66	0.0338338	3	TUBD1
PairedDMR_288	chr5:156570253 - 156570357	104	0.0340024	3	YIPF4
PairedDMR_172	chr1:46664449 - 46664598	149	0.0349056	3	ERN2
PairedDMR_289	chr7:27168609 - 27168962	353	0.0349281	3	MED7
PairedDMR_290	chr22:31608022 - 31608055	33	0.0349993	3	HOXA4
PairedDMR_291	chr4:39368162 - 39368212	50	0.0350705	3	LIMK2
PairedDMR_292	chr7:117824024 - 117824189	165	0.0352579	3	RFC1
PairedDMR_293	chr12:50450889 - 50451005	116	0.0352916	3	LSM8 ; NAA38
PairedDMR_294	chr3:121264819 - 121264849	30	0.0353328	3	ACCN2
PairedDMR_295	chr1:161087200 - 161087401	201	0.0355015	3	POLQ
PairedDMR_173	chr6:122720044 - 122720190	146	0.0356027	3	PFDN2
PairedDMR_296	chr7:11872050 - 11872073	23	0.0357338	3	THSD7A
PairedDMR_297	chr11:32450486 - 32450692	206	0.0358762	3	WT1
PairedDMR_298	chr11:65639579 - 65639869	290	0.0366782	3	EFEMP2
PairedDMR_299	chr19:39138020 - 39138063	43	0.0367494	3	ACTN4
PairedDMR_300	chr12:130953785 - 130953814	29	0.0367494	3	RIMBP2
PairedDMR_301	chr17:30228371 - 30228424	53	0.0373003	3	UTP6
PairedDMR_302	chr5:149109878 - 149110124	246	0.0376376	3	PPARGC1B
PairedDMR_303	chr17:9930033 - 9930194	161	0.0377013	3	GAS7
PairedDMR_304	chr8:86133288 - 86133291	3	0.0381885	2	C8orf59
PairedDMR_305	chr1:215179151 - 215179216	65	0.0381923	3	KCNK2
PairedDMR_306	chr12:44200518 - 44200691	173	0.0385183	3	TWF1
PairedDMR_307	chr12:2922124 - 2922145	21	0.0386607	3	ITFG2
PairedDMR_308	chr7:43966251 - 43966399	148	0.0388706	3	URGCP
PairedDMR_309	chr6:29394438 - 29394654	216	0.039013	3	OR11A1
PairedDMR_310	chr10:75910906 - 75911032	126	0.039088	3	ADK ; AP3M1
PairedDMR_311	chr17:81052691 - 81052836	145	0.0392754	3	NA
PairedDMR_312	chr3:145879642 - 145879710	68	0.0395977	3	PLOD2
PairedDMR_313	chr8:82608588 - 82608852	264	0.0397925	2	SLC10A5
PairedDMR_314	chr1:157671177 - 157671386	209	0.0401785	2	FCRL3
PairedDMR_315	chr12:27090214 - 27090478	264	0.040276	2	ASUN
PairedDMR_316	chr4:93225933 - 93226245	312	0.0405233	3	GRID2
PairedDMR_317	chr14:71107693 - 71108024	331	0.0406882	3	TTC9
PairedDMR_318	chr3:57743163 - 57743197	34	0.0407594	3	SLMAP
PairedDMR_319	chr15:90776873 - 90776927	54	0.0409093	3	CIB1
PairedDMR_320	chr5:37834672 - 37834850	178	0.0409468	3	GDNF
PairedDMR_321	chr2:152146702 - 152146944	242	0.0409843	3	NMI
PairedDMR_322	chr13:32890215 - 32890352	137	0.0410105	3	BRCA2
PairedDMR_323	chr14:24617485 - 24617596	111	0.0411492	3	RNF31
PairedDMR_324	chr13:46189838 - 46189899	61	0.0412579	3	FAM194B
PairedDMR_325	chr11:49230455 - 49230548	93	0.0413665	3	FOLH1
PairedDMR_326	chr20:34042625 - 34042661	36	0.0415614	3	CEP250
PairedDMR_327	chr21:44589163 - 44589537	374	0.0424009	3	CRYAA
PairedDMR_328	chr12:53694123 - 53694132	9	0.0425283	3	C12orf10
PairedDMR_329	chr11:66052856 - 66052968	112	0.0426295	3	YIF1A
PairedDMR_330	chr19:6459035 - 6459300	265	0.0429106	2	SLC25A23
PairedDMR_331	chr15:29562525 - 29562633	108	0.0436601	3	NDNL2
PairedDMR_332	chr3:48659193 - 48659211	18	0.0443946	3	TMEM89
PairedDMR_333	chr12:54673331 - 54673490	159	0.0445296	3	HNRNPA1
PairedDMR_334	chr20:23029640 - 23030102	462	0.044657	3	THBD
PairedDMR_335	chr1:2064441 - 2064765	324	0.0447207	3	PRKCZ
PairedDMR_336	chr6:168197177 - 168197505	328	0.0452079	3	C6orf123
PairedDMR_337	chr11:624603 - 624781	178	0.0454402	2	MUPCDH
PairedDMR_338	chr3:69129705 - 69129751	46	0.045489	3	UBA3
PairedDMR_339	chr19:41724898 - 41725152	254	0.0456726	3	AXL
PairedDMR_340	chr5:180632948 - 180633181	233	0.0458375	3	TRIM7
PairedDMR_341	chr5:158758077 - 158758139	62	0.046201	2	LOC285626 ; IL12B
PairedDMR_342	chr7:134574947 - 134574978	31	0.046201	3	CALD1
PairedDMR_343	chr20:45318448 - 45318457	9	0.0462422	3	TP53RK
PairedDMR_344	chr12:52995250 - 52995425	175	0.0466507	3	KRT72
PairedDMR_345	chr12:21927425 - 21927433	8	0.0468306	2	KCNJ8
PairedDMR_346	chr16:72042348 - 72042372	24	0.0468381	3	DHODH
PairedDMR_347	chr4:113557801 - 113557878	77	0.0471229	3	ZGRF1 ; LARP7
PairedDMR_348	chr14:35344773 - 35344866	93	0.0472091	3	BAZ1A
PairedDMR_349	chr18:39534420 - 39534432	12	0.0475464	2	PIK3C3
PairedDMR_350	chr11:67407195 - 67407224	29	0.0484796	3	TBX10
PairedDMR_351	chr4:170533879 - 170533947	68	0.0491617	3	NEK1
PairedDMR_352	chr2:239974554 - 239974723	169	0.049349	3	HDAC4
PairedDMR_353	chr13:96085671 - 96085752	81	0.0497313	3	CLDN10
PairedDMR_354	chr17:1613572 - 1613581	9	0.04978	2	TLCD2
